# Supplementary material for: In vivo inhibition of nuclear ACE2 translocation protects against SARS-CoV-2 replication and lung damage through epigenetic imprinting
Source: Nat Commun. 2023 Jun 27;14:3680. doi: 10.1038/s41467-023-39341-4 (PMC10300102; doi:10.1038/s41467-023-39341-4)
Supplement: Supplementary file 3 — Source data [file 41467_2023_39341_MOESM3_ESM.xlsx]

## Sheet: Figure 1
	Fig 1c					Fig 1d															Fig 1e										Fig 1g				Fig 1h					Fig 1i
	NACE2i (uM)	50nM ACE2 10uM IMPa2				C-Rel		p-PKCzeta		HDAC1		NFATc1		Nurr1/Nur77		NFKB p50		ACE2			Time	Ctrl			NACE2i			Bk	Neg_C				Log10		Group	ID	Log10 TCID50/mL	Log10 TCID50/48h/mL/g lung		SARS-CoV-2 SPIKE FI				SARS-CoV-2 SPIKE % Positive Cells
		Mean	SD	N		Ctrl	NACE2i	Ctrl	NACE2i	Ctrl	NACE2i	Ctrl	NACE2i	Ctrl	NACE2i	Ctrl	NACE2i	Ctrl	NACE2i		00:00:06	23128	19151	18743	21134	19569	24219	1501	10997		Group 1 Vehicle (n=8)	1	8.39581		Group 1 Vehicle (n=8)	1	6.24833	7.24833		Ctrl	i.v. NACE2i	i.p. NACE2i		Ctrl	i.v. NACE2i	i.p. NACE2i
	400	14.18	2.32	3		863.829	586.373	768.379	519.485	400.313	508.948	1569.42	1444.96	584.192	999.052	445.148	505.013	1676.91	1201.13		00:05:06	26281	23709	21660	20079	22222	23301	1493	12602			2	8.44718			2	6.24833	7.24833		2816.61	2940.67	2968.73		13.7032	10.1535	0.195212
	200	14.97	3.96	3		943.346	506.302	869.125	630.185	437.15	459.382	804.368	1371.8	1496.34	851.261	345.584	211.443	2662.56	1098.8		00:10:06	29236	26405	24332	22667	24733	26141	1457	14124			3	8.50181			3	6.00977	7.00977		2816.25	2924.35	2909.16		15.0629	9.72807	0.103093
	100	17.91	1.74	3		689.041	604.592	564.237	622.329	352.905	340.739	1179.47	587.72	1469.46	954.47	317.085	353.129	2403.24	1178.12		00:15:06	31899	28153	26853	25211	27648	29041	1447	15843			4	8.23187			4	6.00977	7.00977		2708.96	2907.56	2583.97		14.3831	9.94078	0.395111
	50	33.1	6.38	3		718.37	851.905	442.865	589.123	254.166	232.857	1407.33	553.821	1290.46	823.089	334.15	453.284	2169.91	1183.46		00:20:06	34670	29824	29560	27771	30402	31656	1448	17469			5	8.34365			5	6.96402	7.96402		2703.06	2839.82	2510.3		10.262	8.98025
	25	42.49	3.49	3		544.895	886.461	553.927	603.458	238.491	280.869	710.862	1366.57	1472.34	916.369	283.082	252.447	1573.12	1161.48		00:25:06	37200	30312	32174	30221	32949	34574	1438	19147			6	7.98185			6	6.48689	7.48689		2695.59	2696.56	2145.6		15.9585	1.91795
	12.5	42.12	0.03	3		672.855	819.065	813.207	777.772	217.144	261.625	864.148	793.241	1541.68	605.611	254.274	235.757	1534.51	990.311		00:30:06	39197	53111	34622	32675	35287	37365	1474	20625			7	8.67843			7	6.24833	7.24833		2672.51	2695.97	2116.96		15.5903	3.67457
	6.25	65.45	2.84	3		1195.08	669.386	752.46	546.369	343.263	161.455	936.842	588.491	762.24	699.532	281.368	337.537	2575.99	983.245													8	7.96529			8	5.77121	6.77121		2652.21	2513.29	2092.23		9.29341	0
	3.125	72.39	4.08	3		932.159	836.409	820.541	575.09	376.214	307.775	903.749	825.057	651.498	690.317	258.389	438.822	2584.61	1059.8												Group 3 NACEi peptide 15mg/Kg IV (n=7)	17	7.47895		Group 3 NACEi peptide 15mg/Kg IV (n=8)	17	4.33985	5.33985		2642.6	2468.28	1960.76		9.37884	1.09682
	1.5625	70.87	4.72	3		1107.15	756.496	1052.79	702.798	335.87	279.589	920.719	1429.93	699.448	1154.9	243.776	230.209	2574.3	1308.13													18				18	5.53265	6.53265		2637.7	2466.16	1923.85
	0.78125	82.39	1.46	3		838.719	829.826	933.347	725.726	400.559	229.892	902.925	1313.27	705.833	1153.78	335.696	241.256	2629.39	1309.9													19	7.64925			19	5.53265	6.53265		2632.66	2077.09	1423.93
	0.1	75.93	4.63	3		858.636	679.96	775.885	844.016	290.93	241.393	1170.4	1461.97	688.869	1167.29	296.288	224.446	2583.74	1282.77													20	6.74431			20	4.33985	5.33985		2560.68	1986.91	1332.88
						728.859	840.804	703.54	770.612	299.767	422.308	764.925	1504.35	749.357	970.616	284.648	288.715	2668.22	1196.66													21	7.81368			21	4.57841	5.57841		2535.84	1957.41	1217.04
						721.229	697.565	762.736	760.09	333.333	474.882	1499.96	1468.56	1076.82	1442.57	319.128	225.83	2729.66	1001.73													22	6.75162			22	4.33985	5.33985		2523.34	1956.22	829.534
						649.817	682.441	595.289	631.959	352.222	332.5	1717.24	1404.1	1032.56	2487.51	300.247	312.506	2596.46	1060.92													23	6.31924			23	4.10129	5.10129		2490.42	1942.44	826.676
						769.183	801.217	394.895	621.805	248.459	321.202	920.082	537.007	1079.11	958.847	326.582	328.334	2588.34	953.707													24	7.59056			24	5.77121	6.77121		2488.1	1912	792.087
						635.735	811.837	466.466	772.826	326.865	397.173	732.922	565.772	1228.8	994.166	211.659	501.593	2444.14	980.299												Group 4 NACEi peptide 100mg/Kg IP (n=8)	25	6.90103		Group 4 NACEi peptide 100mg/Kg IP (n=8)	25	4.57841	5.57841		2471.09	1882.84	607.482
						650.161	887.199	510.45	885.969	445.857	438.028	1314.82	596.618	1152.7	1033.06	260.134	399.469	2039.84	1022.35													26	6.51176			26	3.86273	4.86273		2452.96	1880.01	560.725
						618.158	735.833	521.808	772.779	234.759	420.223	1640.11	1614.69	801.135	755.265	296.288	281.11	1773.03	1026.58													27	7.36731			27	4.57841	5.57841		2451.26	1818.87	558.605
						740.868	635.542	487.178	788.531	261.537	506.312	816.513	1388.79	1155.8	1037.99	324.605	252.447	2160.62	1250.56													28	7.05435			28	5.53265	6.53265		2448.33	1793.48	511.672
						965.688	729.769	551.433	1097.44	269.006	311.332	1045.5	1388.85	1588.1	1355.63	333.543	296.707	2627.53	1352.23													29	6.44242			29	5.05553	6.05553		2419.64	1791.38	493.85
																																30	7.07836			30	4.33985	5.33985		2416.1	1743.19	476.843
																																31	6.64727			31	4.57841	5.57841		2406.8	1732.89	460.551
																																32	5.83217			32	1.95424	2.95424		2396.34	1726.62	452.698
																																								2389.4	1686.47	358.47
																																								2372.72	1679.14	310.679
																																								2361.54	1670.62	271.388
																																								2356.89	1653.28	227.937
																																								2341.71	1626.09	226.547
																																								2322.35	1556.54	216.636
																																								2317.66	1540.08	206.37
																																								2305.93	1532.39	200.896
																																								2303.27	1520.62	200.299
																																								2272.69	1519.47	175.407
																																								2268.09	1514.26	174.813
																																								2260.9	1506.61	148.778
																																								2254.7	1476.15	144.297
																																								2235.68	1464.92	139.75
																																								2227.92	1443.35	130.125
																																								2218.77	1423.49	130.043
																																								2214.02	1421.34	128.664
																																								2212.94	1408.79	122.639
																																								2209.53	1390.6	119.4
																																								2195.57	1387.78	115.026
																																								2192.07	1367.37	109.48
																																								2180.23	1335.47	105.131
																																								2179.8	1288.76	103.992
																																								2171.21	1282.64	103.047
																																								2165.24	1281.58	102.511
																																								2156.58	1266.45	100.744
																																								2156.38	1265.78	99.9689
																																								2154.73	1237.81	98.1992
																																								2151.63	1236.44	97.3358
																																								2143.63	1222	95.8553
																																								2140.21	1220.3	95.0578
																																								2138.01	1208.01	94.952
																																								2135.71	1190.24	94.77
																																								2133.79	1190.01	92.0441
																																								2121.25	1185.15	91.0069
																																								2114.29	1184.24	89.7204
																																								2093.63	1181.93	88.6563
																																								2083.26	1158.77	86.4449
																																								2072.75	1157.4	85.5033
																																								2069.46	1148.67	84.3498
																																								2055.95	1147.27	84.1641
																																								2050.13	1139.39	84.0991
																																								2039.51	1128.68	83.6925
																																								2029.12	1127.07	83.4815
																																								2029.09	1111.62	83.4752
																																								2024.16	1092.46	81.2855
																																								2018.89	1083.36	80.5913
																																								2018.87	1078.05	73.8109
																																								2016.44	1056.44	72.7898
																																								2009.92	1041.81	72.25
																																								2009.85	1022.34	71.285
																																								2008.75	1008.12	70.9772
																																								2007.3	995.839	70.793
																																								2001.73	980.486	70.5632
																																								1961.05	978.275	69.9521
																																								1958.66	966.499	69.3905
																																								1951.64	966.168	68.5345
																																								1949.95	963.886	66.9393
																																								1940.23	934.896	66.749
																																								1939.31	933.755	66.3714
																																								1934.91	926.418	65.7831
																																								1932.23	924.871	65.356
																																								1926.76	920.645	65.1095
																																								1903.83	912.551	65.0799
																																								1903.21	891.707	64.9422
																																								1899.97	859.849	64.3988
																																								1881.14	858.556	61.8918
																																								1867.1	848.624	61.0934
																																								1857.33	845.301	60.9285
																																								1856.6	830.556	59.5074
																																								1851.32	807.021	58.9752
																																								1851.04	802.842	56.3383
																																								1844.44	799.221	56.1947
																																								1843.82	794.964	55.6482
																																								1839.35	792.47	55.389
																																								1834.16	790.825	55.1431
																																								1828.63	790.814	54.4259
																																								1825.07	790.321	53.6015
																																								1817.57	788.497	53.1512
																																								1809.69	787.362	52.9601
																																								1808.9	785.519	52.6377
																																								1801.46	783.673	52.5292
																																								1798.25	773.632	52.0197
																																								1796.99	773.263	51.9875
																																								1794.71	771.394	51.6757
																																								1792.29	771.3	51.6579
																																								1790.56	759.255	51.2779
																																								1788.5	757.269	49.8459
																																								1777.61	756.497	48.6193
																																								1771.94	750.644	47.5263
																																								1768.9	748.599	47.4959
																																								1757	747.754	47.2384
																																								1754.26	738.833	47.0018
																																								1747.31	730.192	46.5264
																																								1746.83	727.507	45.8479
																																								1745.5	723.429	44.9678
																																								1730.18	720.883	43.9366
																																								1721.13	717.012	43.3599
																																								1717.89	706.77	42.3333
																																								1706.64	705.734	41.786
																																								1705.74	703.366	41.7843
																																								1696.64	702.356	41.2874
																																								1694.04	702.139	40.3984
																																								1689.66	692.423	39.4561
																																								1686.85	691.074	39.1732
																																								1681.8	684.597	38.5674
																																								1674.48	673.118	38.5053
																																								1671.95	672.635	38.3343
																																								1670.54	669.667	38.0088
																																								1669.32	667.397	37.7483
																																								1666.02	663.559	37.1774
																																								1662.7	663.111	36.8333
																																								1648.29	662.827	36.7857
																																								1632.6	658.547	36.3743
																																								1618.17	651.768	36.2598
																																								1616.45	647.955	35.9709
																																								1609	645.52	35.7525
																																								1605.27	644.872	35.4637
																																								1602.23	642.259	34.6085
																																								1594.84	642.242	34.5386
																																								1593.08	641.242	34.0513
																																								1593.02	638.919	33.8424
																																								1587.77	632.025	33.7331
																																								1585.03	631.731	33.5816
																																								1569.39	624.458	33.3222
																																								1557.38	614.187	32.978
																																								1557.3	612.57	32.9615
																																								1553.91	608.808	32.952
																																								1553.71	600.552	32.9454
																																								1553.21	600.261	32.2582
																																								1543.07	597.991	32.1747
																																								1542.86	592.182	31.9789
																																								1529.25	585.936	31.9479
																																								1527.85	579.341	31.5835
																																								1521.86	578.569	31.4341
																																								1520.35	576.625	31.397
																																								1510.82	574.96	31.248
																																								1503.13	573.457	30.8936
																																								1497.51	569.785	30.5297
																																								1497.14	568.625	30.4507
																																								1496.01	564.512	30.2829
																																								1493.08	564.105	30.0946
																																								1489.1	560.39	29.9711
																																								1484.42	557.732	29.93
																																								1473.48	555.404	29.4519
																																								1464.8	553.591	29.3233
																																								1446.45	552.871	29.2321
																																								1443.76	549.282	29.0917
																																								1442.39	546.64	29.0086
																																								1433.56	544.899	29.0014
																																								1420.56	543.516	28.9729
																																								1418.59	542.967	28.8962
																																								1414.05	537.993	28.8701
																																								1407.65	537.672	28.8548
																																								1390.49	533.016	28.8404
																																								1379.42	528.177	28.5182
																																								1371.58	527.256	28.383
																																								1367.67	525.6	28.3463
																																								1367.21	520.764	28.3139
																																								1362.86	520.559	27.7734
																																								1358.53	515.407	27.6905
																																								1356.2	513.145	27.4783
																																								1353.47	509.777	27.286
																																								1345.31	509.488	27.2272
																																								1340.76	507.094	27.2222
																																								1340.43	504.262	26.9532
																																								1337.68	503.84	26.8638
																																								1317.34	503.375	26.8597
																																								1312.22	503.049	26.6835
																																								1308.91	502.727	26.3328
																																								1307.05	502.47	26.2283
																																								1303.77	500.592	26.0284
																																								1288.8	500.002	25.9936
																																								1286.34	498.723	25.9489
																																								1277.54	496.903	25.8889
																																								1270.21	491.519	25.8418
																																								1268.39	482.695	25.7876
																																								1262.7	479.292	25.7325
																																								1262.12	475.185	25.4436
																																								1260.68	473.356	25.35
																																								1258.75	469.955	25.3257
																																								1253.53	468.347	25.0881
																																								1246.04	467.887	24.9061
																																								1238.94	463.293	24.8994
																																								1236.46	458.211	24.5801
																																								1232.84	457.914	24.4461
																																								1229.95	457.825	24.4169
																																								1213.08	455.682	24.3455
																																								1203.23	455.415	24.1788
																																								1200.12	455.265	24.1713
																																								1199.12	454.534	24.071
																																								1196.25	454.306	24.0582
																																								1196	453.326	23.9167
																																								1192.09	446.925	23.8605
																																								1185.83	446.886	23.7882
																																								1181.26	444.973	23.4783
																																								1158.5	444.944	23.3705
																																								1140.35	441.035	23.1215
																																								1135.23	440.993	22.8765
																																								1134.74	440.692	22.7602
																																								1130.56	435.457	22.7006
																																								1129.54	433.607	22.5617
																																								1126.71	433.384	22.4413
																																								1121.63	432.736	22.4071
																																								1116.77	431.381	22.3432
																																								1113.67	431.183	22.2754
																																								1110.76	430.798	22.1725
																																								1107.59	430.254	22.0848
																																								1099.72	425.761	21.9116
																																								1098.93	422.541	21.8527
																																								1095.73	421.534	21.8196
																																								1089.58	416.962	21.7075
																																								1082.44	415.726	21.5442
																																								1074.09	415.674	21.2855
																																								1073.34	415.254	21.2595
																																								1073.31	414.951	21.2374
																																								1072.58	413.735	21.149
																																								1066.84	412.956	21.0338
																																								1055.64	411.825	21.0107
																																								1052.73	410.315	21
																																								1047.33	409.643	20.9257
																																								1046.91	405.106	20.7773
																																								1042.07	403.783	20.7432
																																								1027.33	401.578	20.7275
																																								1027.27	399.991	20.6921
																																								1027	398.573	20.5997
																																								1017.4	397.153	20.5675
																																								1008.57	392.979	20.4857
																																								1008.46	392.094	20.428
																																								993.859	390.718	20.17
																																								993.578	387.753	20.1584
																																								986.363	386.69	20.1557
																																								979.591	384.684	20.109
																																								977.943	383.78	19.9124
																																								975.236	382.392	19.8912
																																								972.658	381.947	19.7436
																																								958.987	380.343	19.7335
																																								955.668	377.918	19.626
																																								947.584	377.641	19.5862
																																								943.608	377.603	19.5172
																																								929.857	376.695	19.5046
																																								920.959	371.624	19.4962
																																								920.239	371.458	19.4914
																																								918.418	370.218	19.4517
																																								915.637	370.071	19.4356
																																								911.454	368.92	19.4299
																																								911.354	367.725	19.4252
																																								910.881	367.475	19.3919
																																								905.773	366.127	19.3275
																																								902.232	365.451	19.2926
																																								887.41	363.034	19.1459
																																								870.621	360.986	19.1284
																																								866.689	360.357	19.0188
																																								865.219	360.034	18.9634
																																								863.597	357.949	18.939
																																								862.524	357.201	18.9252
																																								858.618	357.007	18.8175
																																								856.283	356.938	18.6739
																																								855.181	355.958	18.5799
																																								847.063	352.773	18.5775
																																								846.972	352.158	18.5325
																																								842.473	351.352	18.5292
																																								837.848	351.183	18.5209
																																								835.123	349.255	18.5033
																																								832.854	348.529	18.4688
																																								829.369	347.969	18.4534
																																								823.182	346.969	18.2662
																																								814.4	343.61	18.2338
																																								812.951	342.41	18.1888
																																								807.014	341.053	18.1802
																																								798.687	338.847	18.1553
																																								798.363	337.118	18.0609
																																								797.707	336.568	17.9258
																																								797.174	336.214	17.7439
																																								794.166	335.546	17.6426
																																								794.037	334.062	17.6071
																																								788.504	334.008	17.5659
																																								783.969	333.519	17.4203
																																								783.186	332.095	17.3433
																																								780.275	329.98	17.3412
																																								777.991	329.694	17.3359
																																								777.562	329.149	17.3127
																																								773.903	326.945	17.2801
																																								769.286	323.739	17.2741
																																								768.285	323.663	17.2701
																																								767.466	322.543	17.2526
																																								767.374	322.099	17.2388
																																								761.653	321.041	17.209
																																								760.619	320.566	16.9654
																																								758.966	320.244	16.8646
																																								755.439	320.097	16.7693
																																								753.378	316.362	16.7644
																																								753.005	314.831	16.7305
																																								748.944	314.394	16.5153
																																								745.658	313.476	16.4259
																																								743.471	312.992	16.4138
																																								738.527	311.651	16.3993
																																								736.199	310.611	16.3157
																																								731.842	310.17	16.2374
																																								731.324	308.756	16.1139
																																								729.885	306.918	16.1066
																																								729.733	305.935	16.0425
																																								727.917	305.612	16.0149
																																								727.721	304.87	15.8236
																																								726.712	302.18	15.8179
																																								721.029	302.146	15.8084
																																								719.897	299.791	15.7824
																																								719.617	297.801	15.6701
																																								716.088	296.938	15.6547
																																								708.374	295.705	15.6513
																																								707.407	295.069	15.63
																																								705.083	292.918	15.581
																																								702.148	292.779	15.5782
																																								699.991	292.412	15.5425
																																								699.82	290.559	15.5365
																																								698.921	290.151	15.506
																																								695.848	289.767	15.4131
																																								695.487	287.586	15.3991
																																								682.723	287.523	15.3285
																																								677.347	286.649	15.3276
																																								672.701	285.327	15.3222
																																								666.75	284.839	15.3118
																																								661.253	281.437	15.1697
																																								660.637	280.204	15.1532
																																								658.846	279.573	15.1462
																																								657.591	276.673	15.0814
																																								657.386	276.497	15.0611
																																								650.948	276.434	15.0436
																																								650.898	271.564	15.0349
																																								638.463	270.929	14.9701
																																								635.812	269.806	14.9662
																																								633.051	268.556	14.9413
																																								631.462	266.802	14.8837
																																								623.047	266.181	14.8523
																																								620.25	265.128	14.8463
																																								618.968	265.055	14.8259
																																								618.764	265.004	14.7932
																																								617.157	263.672	14.791
																																								608.785	263.297	14.7099
																																								607.703	260.6	14.7028
																																								600.222	260.168	14.6839
																																								599.885	260.14	14.6712
																																								598.441	259.817	14.6478
																																								596.349	258.869	14.6357
																																								595.694	256.243	14.6009
																																								593.77	255.56	14.5997
																																								591.208	254.927	14.55
																																								587.723	254.608	14.5356
																																								587.042	253.755	14.5279
																																								584.902	251.397	14.4759
																																								579.229	250.411	14.4462
																																								575.534	249.654	14.3255
																																								570.517	248.225	14.2938
																																								569.986	248.058	14.2157
																																								569.346	247.167	14.1798
																																								564.111	246.294	14.1789
																																								563.804	244.319	14.1669
																																								562.111	244.26	14.1183
																																								561.872	243.1	14.0899
																																								559.356	241.974	14.0803
																																								556.56	241.288	14.0775
																																								556.325	239.938	14.0312
																																								553.18	239.771	13.9905
																																								551.044	237.699	13.9575
																																								550.705	237.558	13.9182
																																								550.133	235.744	13.9142
																																								549.753	235.198	13.8887
																																								547.577	235.111	13.8785
																																								547.145	234.501	13.87
																																								545.966	233.958	13.8526
																																								545.131	233.227	13.7692
																																								545.028	232.237	13.7481
																																								544.989	231.66	13.7263
																																								540.821	230.694	13.7192
																																								540.473	230.066	13.695
																																								539.053	229.409	13.693
																																								537.392	228.266	13.6339
																																								533.36	226.817	13.4774
																																								533.247	226.623	13.4642
																																								531.636	226.408	13.4583
																																								530.49	225.363	13.44
																																								528.688	224.466	13.4108
																																								528.406	223.79	13.3689
																																								527.904	223.464	13.3349
																																								527.093	222.389	13.3271
																																								524.008	221.292	13.3192
																																								521.758	220.627	13.3028
																																								519.873	220.222	13.2793
																																								518.935	219.844	13.2277
																																								516.247	219.275	13.2212
																																								513.175	219.26	13.161
																																								509.282	218.888	13.1548
																																								508.463	216.103	13.1438
																																								508.291	215.853	13.1284
																																								508.269	215.392	13.126
																																								507.79	215.247	13.1255
																																								506.063	214.523	13.0696
																																								504.519	214.354	13.0661
																																								501.105	212.984	13.0533
																																								2448.33	212.67	13.0345
																																								2322.35	210.953	13.0285
																																								2135.71	210.591	13.0024
																																								2055.95	209.378	13.0015
																																								2039.51	209.248	12.9603
																																								2024.16	209.086	12.8544
																																								1958.66	208.833	12.8373
																																								1949.95	208.018	12.724
																																								1926.76	207.98	12.717
																																								1881.14	207.714	12.709
																																								1867.1	207.57	12.7007
																																								1856.6	207.061	12.6952
																																								1851.32	206.591	12.687
																																								1844.44	205.742	12.664
																																								1825.07	204.574	12.6268
																																								1798.25	204.456	12.612
																																								1730.18	204.403	12.5852
																																								1721.13	204.336	12.5767
																																								1706.64	204.158	12.5725
																																								1694.04	203.473	12.4698
																																								1689.66	202.612	12.4577
																																								1674.48	202.566	12.4491
																																								1662.7	198.906	12.4353
																																								1618.17	198.304	12.3862
																																								1609	198.176	12.378
																																								1585.03	198.08	12.3604
																																								1527.85	197.03	12.2876
																																								1520.35	196.706	12.2578
																																								1503.13	196.69	12.2366
																																								1446.45	196.649	12.231
																																								1390.49	196.477	12.2117
																																								1379.42	196.219	12.1921
																																								1367.67	196.064	12.1639
																																								1362.86	195.193	12.1147
																																								1358.53	194.49	12.0649
																																								1356.2	193.965	12.0523
																																								1345.31	193.606	12.0336
																																								1340.76	192.959	11.9828
																																								1340.43	192.026	11.9485
																																								1303.77	191.504	11.9296
																																								1288.8	191.351	11.9186
																																								1286.34	188.523	11.895
																																								1277.54	188.421	11.8877
																																								1262.7	188.062	11.8616
																																								1258.75	187.272	11.7463
																																								1238.94	186.767	11.7257
																																								1232.84	185.646	11.7055
																																								1229.95	185.518	11.67
																																								1213.08	184.988	11.6688
																																								1200.12	184.88	11.6331
																																								1196	184.142	11.6142
																																								1130.56	183.831	11.5955
																																								1126.71	183.699	11.5916
																																								1121.63	183.47	11.5782
																																								1110.76	183.141	11.5592
																																								1098.93	182.819	11.4826
																																								1095.73	180.579	11.4758
																																								1072.58	180.376	11.4694
																																								1055.64	180.119	11.4644
																																								1027	179.612	11.4566
																																								1017.4	179.246	11.4036
																																								1008.57	179.052	11.3954
																																								993.859	178.678	11.3646
																																								986.363	177.27	11.3314
																																								975.236	176.271	11.3263
																																								972.658	176.166	11.3194
																																								955.668	176.104	11.2673
																																								929.857	175.416	11.2424
																																								920.239	175.131	11.2351
																																								902.232	175.025	11.2329
																																								870.621	174.247	11.2249
																																								865.219	174.163	11.1869
																																								862.524	173.881	11.1755
																																								858.618	173.351	11.1679
																																								856.283	173.047	11.1602
																																								855.181	172.903	11.1441
																																								847.063	172.206	11.0901
																																								837.848	172.043	11.0623
																																								835.123	171.91	11.0459
																																								832.854	170.234	11.037
																																								814.4	166.778	11.0363
																																								812.951	166.759	11.0336
																																								807.014	166.623	11.0295
																																								798.363	165.913	11.0292
																																								797.707	165.873	11.0017
																																								783.969	165.844	10.9844
																																								783.186	165.531	10.9517
																																								773.903	164.708	10.9375
																																								769.286	164.421	10.886
																																								768.285	164.292	10.8695
																																								767.466	164.24	10.8571
																																								760.619	163.78	10.8337
																																								753.378	163.766	10.8204
																																								748.944	163.554	10.8015
																																								745.658	163.086	10.7675
																																								743.471	162.432	10.7647
																																								738.527	162.115	10.7589
																																								736.199	162.011	10.7522
																																								731.842	161.775	10.7328
																																								729.733	160.832	10.7234
																																								727.721	160.499	10.7206
																																								719.617	160.479	10.6788
																																								708.374	160.044	10.6633
																																								707.407	158.99	10.6607
																																								705.083	158.369	10.6524
																																								702.148	158.242	10.6226
																																								677.347	158.095	10.6076
																																								660.637	157.941	10.6068
																																								658.846	157.803	10.571
																																								650.948	156.433	10.5527
																																								650.898	155.684	10.5439
																																								638.463	155.669	10.5156
																																								635.812	155.613	10.5023
																																								633.051	154.285	10.4961
																																								631.462	154.021	10.4744
																																								620.25	152.5	10.4701
																																								618.968	151.807	10.4515
																																								618.764	151.687	10.4465
																																								608.785	151.435	10.4385
																																								600.222	151.065	10.4377
																																								593.77	149.968	10.4323
																																								587.723	149.396	10.4155
																																								587.042	149.263	10.415
																																								570.517	148.69	10.4122
																																								569.986	148.349	10.4045
																																								559.356	146.405	10.3965
																																								556.325	146.387	10.3726
																																								553.18	146.371	10.3664
																																								550.705	146.335	10.359
																																								550.133	146.003	10.3179
																																								549.753	145.999	10.3114
																																								545.966	145.828	10.2874
																																								544.989	145.612	10.2656
																																								540.473	145.51	10.2546
																																								537.392	144.536	10.2418
																																								531.636	144.522	10.2199
																																								530.49	143.517	10.2198
																																								524.008	143.314	10.2101
																																								521.758	142.783	10.1837
																																								519.873	141.981	10.1831
																																								518.935	141.877	10.1756
																																								513.175	141.77	10.1736
																																								509.282	141.503	10.1463
																																								508.291	141.481	10.1422
																																								508.269	141.201	10.1394
																																								507.79	140.999	10.1345
																																								504.519	140.845	10.1118
																																								3025.33	140.655	10.0911
																																								2871.06	140.63	10.0823
																																								2806.97	139.623	10.0621
																																								2557.86	138.526	10.0503
																																								2554.51	138.05	10.0486
																																								2530.02	137.964	10.0282
																																								2516.04	137.84	10.0203
																																								2493.27	136.436	10.0121
																																								2488.39	136.196	9.97119
																																								2422.09	135.782	9.93398
																																								2368.56	135.028	9.92465
																																								2335.12	134.818	9.90151
																																								2328.06	134.776	9.8963
																																								2276.54	134.589	9.89605
																																								2197.46	134.233	9.89355
																																								2181.24	132.481	9.88851
																																								2175.63	131.78	9.88559
																																								2152.58	129.629	9.87773
																																								2147.58	129.586	9.86985
																																								2135.11	129.374	9.85031
																																								2128.85	128.476	9.83574
																																								2109.62	127.033	9.83387
																																								2098.19	126.862	9.83066
																																								2096.58	126.347	9.79637
																																								2095.27	125.279	9.79245
																																								2089.64	123.492	9.77724
																																								2088.3	123.427	9.76277
																																								2054.38	123.329	9.72486
																																								2026.87	122.144	9.7144
																																								1994.38	122.079	9.69849
																																								1993.07	120.931	9.68444
																																								1984.84	120.846	9.67334
																																								1984.52	120.674	9.66319
																																								1977.4	120.672	9.65616
																																								1975.81	117.88	9.643
																																								1960.4	117.871	9.64234
																																								1956.69	117.499	9.6266
																																								1956.35	116.769	9.6241
																																								1947.88	116.429	9.61453
																																								1940.88	116.388	9.60906
																																								1933.47	116.264	9.60181
																																								1918.21	115.881	9.59764
																																								1916.21	115.617	9.59486
																																								1915.2	114.982	9.58569
																																								1903.33	114.801	9.57882
																																								1898.63	111.934	9.54561
																																								1897.83	111.685	9.53578
																																								1893.86	111.464	9.5337
																																								1886.61	110.439	9.5098
																																								1877.33	109.048	9.50909
																																								1863.17	108.476	9.50523
																																								1862.72	108.242	9.49091
																																								1853.8	107.815	9.48736
																																								1849.77	107.507	9.47232
																																								1845.72	107.144	9.41775
																																								1804.85	106.613	9.39474
																																								1803.98	105.86	9.39043
																																								1785.52	104.753	9.37996
																																								1781.35	104.067	9.36
																																								1778.18	103.038	9.35736
																																								1764.65	102.621	9.35008
																																								1721.12	102.162	9.34151
																																								1712.38	102.083	9.33449
																																								1711.11	102.077	9.31436
																																								1702.72	101.496	9.29776
																																								1677.48	101.484	9.26379
																																								1664.42	100.978	9.26217
																																								1648.71	100.821	9.25705
																																								1629.11	100.654	9.2211
																																								1629.02	100.577	9.21845
																																								1621.61	99.9939	9.20122
																																								1620.51	99.7115	9.17342
																																								1601.62	99.1822	9.13927
																																								1592.08	99.1169	9.11982
																																								1580.92	98.7325	9.10874
																																								1570.08	98.3189	9.05518
																																								1562.92	97.6683	9.05047
																																								1558.95	97.472	9.03804
																																								1548.28	96.3101	9.02192
																																								1547.21	95.523	9.01899
																																								1544.14	94.5945	9.01042
																																								1539.03	94.0158	9.0052
																																								1538.79	92.5497	9
																																								1513.79	92.0579	8.99286
																																								1507.63	91.9033	8.96638
																																								1500.63	91.8563	8.93823
																																								1499.12	91.3882	8.93343
																																								1495.16	91.2719	8.92149
																																								1467.64	90.3814	8.90812
																																								1464.19	88.8083	8.90784
																																								1463.13	87.39	8.87598
																																								1460.6	86.992	8.8678
																																								1432.33	86.1004	8.85714
																																								1428.04	85.7643	8.82174
																																								1401.68	85.2958	8.81016
																																								1387.05	84.6975	8.80028
																																								1384.82	83.3133	8.78685
																																								1384.01	82.7215	8.78273
																																								1382.62	81.3585	8.78268
																																								1373.47	81.1233	8.7577
																																								1372.92	79.2365	8.75672
																																								1365.45	78.5241	8.75193
																																								1362.83	78.1313	8.74346
																																								1362.05	76.0307	8.74029
																																								1355.65	74.7097	8.73771
																																								1352.83	73.8174	8.73543
																																								1345.55	73.4906	8.73443
																																								1336.74	73.486	8.72089
																																								1325.7	72.0942	8.70857
																																								1318.57	72.0876	8.68889
																																								1316.29	72.0654	8.66357
																																								1315.49	71.4642	8.66055
																																								1310.14	71	8.65913
																																								1302.29	70.4498	8.62128
																																								1292.2	70.1475	8.62047
																																								1291.39	69.0569	8.60611
																																								1280.17	68.8754	8.5907
																																								1275.64	68.6941	8.56815
																																								1274.85	67.7196	8.56128
																																								1258.89	67.7138	8.56026
																																								1255.77	67.3028	8.54678
																																								1255.63	67.2542	8.52466
																																								1253.62	66.5362	8.5208
																																								1246.22	65.7338	8.51731
																																								1233.77	63.7402	8.51361
																																								1226.57	61.2992	8.50356
																																								1220.56	61.0683	8.49104
																																								1207.82	60.4455	8.47736
																																								1176.43	59.8187	8.47453
																																								1171.33	59.3807	8.46936
																																								1156.38	58.6718	8.46678
																																								1154.79	56.2177	8.46417
																																								1153.75	56.0699	8.46
																																								1153.35	55.8941	8.44928
																																								1149.98	55.1307	8.44721
																																								1149.34	54.676	8.44253
																																								1133.12	51.649	8.43423
																																								1127.78	50.6234	8.43249
																																								1125.37	50.1974	8.42517
																																								1112.86	48.2113	8.42384
																																								1097.58	47.9482	8.42203
																																								1095.84	47.8889	8.41918
																																								1088.97	44.7628	8.41731
																																								1083.28	36.3484	8.39965
																																								1081.34	35.417	8.39557
																																								1067.65	31.6786	8.38915
																																								1066.73	30.8041	8.38584
																																								1057.8	29.9904	8.38251
																																								1037.03	29.9218	8.38173
																																								1028.95	29.5802	8.3732
																																								1010.2	23.4229	8.36601
																																								1005.52	23.2566	8.34418
																																								1000.63	14.4225	8.34245
																																								988.42	11.289	8.33643

## Sheet: Figure 2
	Fig 2b												Fig 2c
	Total score				Interstital inflammation				Overall lesion extent				%Perforin+				%CD3+
	Control	i.v. NACE2i	i.p. NACE2i		Control	i.v. NACE2i	i.p. NACE2i		Control	i.v. NACE2i	i.p. NACE2i		Control	i.v. NACE2i	i.p. NACE2i		Control	i.v. NACE2i	i.p. NACE2i
	n=7	n=8	n=8		n=7	n=8	n=8		n=7	n=8	n=8		0	7.67597	9.25391		5.70693	4.04624	6.24657
	12	6	0		2	1	0		2	1	0		0	12.1345	20.5795		3.51539	7.43459	7.35133
	12	3	0		2	0	0		2	1	0		5.44112	7.89144	12.5121		5.20793	7.72838	8.08645
	12	8	2		2	2	0		2	2	1		5.10263	7.95509	14.1151		5.00371	7.89144	7.22812
	12	0	0		2	0	0		2	0	0		2.63594	8.91424	14.1151		5.85849	6.77516	7.22812
	5	3	0		1	1	0		1	1	0
	4	3	0		0	0	0		1	1	0
	11	5	2		2	1	0		2	1	1
		3	0			0	0			1	0
	Bronchitis/bronchiolitis				Alveolitis				Vasculitis
	Control	i.v. NACE2i	i.p. NACE2i		Control	i.v. NACE2i	i.p. NACE2i		Control	i.v. NACE2i	i.p. NACE2i
	n=7	n=8	n=8		n=7	n=8	n=8		n=7	n=8	n=8
	3	2	0		2	0	0		3	2	0
	3	1	0		2	1	0		3	0	0
	4	2	0		1	0	1		3	2	0
	2	0	0		3	0	0		3	0	0
	2	0	0		0	1	0		1	0	0
	2	0	0		0	2	0		1	0	0
	3	0	0		1	2	1		3	1	0
		0	0			2	0			0	0

## Sheet: Figure 3
	Fig 3b			Fig 3d							Fig 3e				Fig 3f
	Q3 norm counts ORF1ab			gene	FC	Pval	Significance	fdr	test		Ctrl	NEC	adj.p			Ctrl
	Ctrl	NACE2i		S	7.07664	5.97e-06	5.22367	0.0050374	Bronchiole NACE2i vs Bronchiole Ctrl		MyD88-independent TLR4 cascade	2.02594	0.000965437			H05_H023|001	H05_H023|002	H05_H023|003	H05_H023|004	H05_H023|005	H05_H023|006	H06_H017|001	H06_H017|002	H06_H017|003	H06_H017|004	H06_H017|005	H06_H017|006
	27415.3	2557.72		ORF1ab	6.67344	2.79e-06	5.55494	0.00293665	Bronchiole NACE2i vs Bronchiole Ctrl		TRIF(TICAM1)-mediated TLR4 signaling	2.02594	0.000965437		Jun	1.38046	1.14257	1.27492	0.995583	0.630374	1.66162	0.859771	0.828866	0.31225	0.059415	1.06713	0.117978
	20752.9	1333.42		Hspa1a	3.19162	0.0243959	1.61268	0.664364	Bronchiole NACE2i vs Bronchiole Ctrl		Toll-like Receptor Cascades	1.91459	0.00214906		Fos	1.18182	1.28609	0.986321	1.00512	0.533581	1.74458	0.646011	0.579623	0.262292	0.529372	1.29354	0.182033
	25011.7	542.65		C2	2.56749	2.67e-09	8.57305	2.25e-05	Bronchiole NACE2i vs Bronchiole Ctrl		Toll Like Receptor 4 (TLR4) Cascade	1.90772	0.00276444		Nfkb2	1.66329	1.08724	1.66329	0.676509	0.418391	1.55023	0.790108	0.523649	-0.10724	-0.42733	1.17533	-0.15226
	14845.4	22.47		Ppargc1a	2.4524	0.020645	1.68519	0.627057	Bronchiole NACE2i vs Bronchiole Ctrl		Cellular Senescence	1.72899	0.0205362		Dusp6	1.16436	1.08916	1.46335	0.89118	-0.024553	0.431666	0.417365	-0.0763696	1.4952	0.366743	1.1029	0.150347
	21074.7	17.23		Rnd1	2.00905	0.0466568	1.33108	0.887936	Bronchiole NACE2i vs Bronchiole Ctrl		Signaling by Interleukins	1.6258	0.00722429		Nfkb1	1.47351	0.598369	1.51166	0.671443	0.435588	1.8538	0.505819	-0.0113802	0.289392	0.005991	0.525336	-0.85185
	27741.1	21.04		Ppp1r10	1.99451	0.0429616	1.36692	0.852621	Bronchiole NACE2i vs Bronchiole Ctrl		Olfactory Signaling Pathway	1.62136	0.0293568		Ubb	1.34691	0.762415	0.949251	1.18981	-0.195381	1.00149	1.75347	1.85201	-0.95469	-0.62214	0.403557	-0.98699
	36939.7	7622.93		Slc25a45	1.7301	0.00262959	2.58011	0.230008	Bronchiole NACE2i vs Bronchiole Ctrl		Regulation of mRNA stability by proteins that bind AU-rich elements	1.59143	0.0581013		Atf1	1.05374	0.679673	0.507977	-0.35892	0.728366	1.32669	0.662229	0.913362	0.239475	0.653083	-0.13879	-0.04306
	34434.1	3576.31		Socs2	1.6268	0.027128	1.56658	0.690985	Bronchiole NACE2i vs Bronchiole Ctrl		Cellular responses to stress	1.5853	0.00246103		Tbk1	0.615427	0.817724	1.44779	-0.30066	-0.8119	1.00421	1.3323	1.06478	-1.58672	0.220277	2.10571	0.150262
	18669.1	3221.6		Klf6	1.61105	0.0480203	1.31858	0.901708	Bronchiole NACE2i vs Bronchiole Ctrl		Cellular responses to external stimuli	1.57431	0.00563363		Nfkbia	1.09268	0.967489	0.451069	1.44618	-0.778091	1.58923	0.768774	0.857828	-1.68184	-0.59184	0.973489	0.313358
	15170.8	22.11		ORF1ab_REV	1.50238	0.0062156	2.20652	0.344985	Bronchiole NACE2i vs Bronchiole Ctrl		mRNA Splicing - Major Pathway	1.56194	0.0241979		Ube2d3	1.00288	0.837652	1.03495	0.0123865	-1.34218	1.00854	1.8706	1.64702	-0.00313	-0.42097	0.279264	-0.74491
	22955.7	19.97		Egr2	1.46795	0.0198532	1.70217	0.619716	Bronchiole NACE2i vs Bronchiole Ctrl		Cytokine Signaling in Immune system	1.54322	0.00497729		Tank	-0.25984	0.44876	1.42263	0.940394	0.500573	2.04527	0.805214	-0.231111	-0.70781	1.13724	-0.1735	-1.03745
	15136.6	20.61		Sema4f	1.3449	2.7e-07	6.56854	0.000569215	Bronchiole NACE2i vs Bronchiole Ctrl		Class A/1 (Rhodopsin-like receptors)	1.50491	0.0632226		App	-0.68626	1.13084	0.677112	0.592087	1.45311	0.978393	0.165343	-0.512261	0.592087	-0.73818	1.35868	-0.57857
				Dnajb1	1.30704	1.42e-05	4.84922	0.00917724	Bronchiole NACE2i vs Bronchiole Ctrl		Processing of Capped Intron-Containing Pre-mRNA	1.49184	0.0501738		Mapkapk2	0.986058	0.757344	1.57661	-2.11418	1.08742	0.986058	0.244475	0.422866	-0.49596	-0.53548	1.06647	0.296687
				Serhl	1.28169	0.0083537	2.07812	0.40477	Bronchiole NACE2i vs Bronchiole Ctrl		Fc epsilon receptor (FCERI) signaling	1.48629	0.0834082		Dusp4	1.67071	0.223334	2.11904	0.150093	0.945144	-0.268817	0.482742	-0.163124	-0.55864	1.05759	-0.74369	-0.64502
				Tmem35b	1.27007	2.03e-05	4.69178	0.0116688	Bronchiole NACE2i vs Bronchiole Ctrl		mRNA Splicing	1.48129	0.0578917		Tab2	1.26645	-1.11384	-0.421636	1.29449	0.0110355	2.17744	1.34057	-0.587462	-1.11384	0.949006	-0.42164	0.827509
				Nrg1	1.2298	0.0375909	1.42492	0.798309	Bronchiole NACE2i vs Bronchiole Ctrl		Peptide ligand-binding receptors	1.46611	0.139071		Ripk2	0.572722	1.13249	0.405932	0.0030913	1.15879	0.607484	0.123567	-0.517545	0.167333	0.100904	-0.27892	0.650799
				Chd8	1.18739	9.39e-09	8.0272	3.96e-05	Bronchiole NACE2i vs Bronchiole Ctrl		G alpha (s) signalling events	1.3734	0.132557		Fbxw11	1.84069	-0.23985	-1.13767	-0.614048	0.374794	2.37182	0.648548	-0.23985	0.596189	0.221752	-0.07097	0.374794
				Fnip1	1.06718	1.05e-07	6.97976	0.000294439	Bronchiole NACE2i vs Bronchiole Ctrl		G alpha (i) signalling events	1.34062	0.132697		Dusp7	-0.31279	-0.294571	0.532008	0.487867	-0.495607	0.299887	0.227871	0.238484	0.547028	0.690552	0.188109	1.6756
				Tra2b	1.00962	2.66e-05	4.57487	0.0122101	Bronchiole NACE2i vs Bronchiole Ctrl		Interleukin-1 family signaling	1.30587	0.277295		Irf7	1.13766	0.853501	0.897233	0.326575	0.0987878	0.966681	0.0930649	0.206409	-0.346994	-0.403532	0.689886	-0.938363
				Dusp8	0.991386	0.0206011	1.68611	0.627057	Bronchiole NACE2i vs Bronchiole Ctrl						Ripk3	-1.55807	-0.514159	-0.183394	-0.0310952	2.14807	0.143251	-0.913229	-0.239251	1.72114	1.64528	1.41488	-0.274119
				Skil	0.964922	0.030505	1.51563	0.725032	Bronchiole NACE2i vs Bronchiole Ctrl		NACE2i	NEC	adj.p
				Ldhb	0.954518	0.00340336	2.46809	0.255372	Bronchiole NACE2i vs Bronchiole Ctrl		rRNA processing	-1.8567	0.00079369			NACE2i
				Zbtb10	0.954183	0.0240394	1.61908	0.663316	Bronchiole NACE2i vs Bronchiole Ctrl		rRNA processing in the nucleus and cytosol	-1.8567	0.00079369			H05_H023|013	H05_H023|014	H05_H023|015	H05_H023|016	H05_H023|017	H05_H023|018	H06_H017|013	H06_H017|014	H06_H017|015	H06_H017|016	H06_H017|017	H06_H017|018
				Cyp4a32	0.9236	0.0197879	1.7036	0.619716	Bronchiole NACE2i vs Bronchiole Ctrl		Autophagy	-1.88367	0.00168767		Jun	-0.885273	-0.654727	-1.1278	-1.60207	-1.54418	-1.11751	0.194459	-0.39179	-0.11999	-0.70243	-0.9456	-1.43402
				Sfpq	0.883226	0.031055	1.50787	0.725277	Bronchiole NACE2i vs Bronchiole Ctrl		Macroautophagy	-1.88367	0.00168767		Fos	-0.769553	-0.583089	-1.2615	-1.19723	-1.80127	-1.51297	0.102413	-0.40894	-0.15	-0.27001	-1.53366	-0.84458
				Kdm2b	0.879181	0.0224678	1.64844	0.651888	Bronchiole NACE2i vs Bronchiole Ctrl		ER to Golgi Anterograde Transport	-1.89217	0.00131806		Nfkb2	-1.22688	-0.767952	-1.09005	-0.774608	-1.07231	-1.52752	0.260855	0.308387	0.430872	-1.29633	-0.78914	-1.31655
				Dnajb4	0.821666	1.5e-06	5.82281	0.00188886	Bronchiole NACE2i vs Bronchiole Ctrl		Cilium Assembly	-1.90451	0.000638026		Dusp6	0.462074	-0.337119	-1.27861	-1.60497	-0.767168	-1.14505	0.955587	-0.8519	0.093603	-1.30645	-2.09818	-0.59317
				Irgm2	0.80534	0.0142785	1.84532	0.530316	Bronchiole NACE2i vs Bronchiole Ctrl		Nonsense Mediated Decay (NMD) enhanced by the Exon Junction Complex (EJC)	-1.97139	0.000700424		Nfkb1	-2.15831	-2.0839	-0.667121	0.0534761	-0.578651	-0.712969	0.275319	1.31073	-0.6035	-0.85684	-0.71297	-0.27297
				Arhgap23	0.804312	0.0028344	2.54754	0.241382	Bronchiole NACE2i vs Bronchiole Ctrl		Nonsense-Mediated Decay (NMD)	-1.97139	0.000700424		Ubb	-1.16779	-0.959564	-1.02966	-0.997121	-1.26282	0.857509	-0.88906	0.75202	-0.07945	-0.15518	-0.68187	-0.88673
				Zfp68	0.804097	0.0403364	1.3943	0.823429	Bronchiole NACE2i vs Bronchiole Ctrl		Translation	-2.00416	2.6e-05		Atf1	-0.13879	0.353711	-1.0385	-3.69276	0.159908	0.555112	-0.35892	-0.29836	0.38427	0.000146	-0.84744	-1.30219
				Pcf11	0.798609	2.19e-05	4.66015	0.0116688	Bronchiole NACE2i vs Bronchiole Ctrl		Organelle biogenesis and maintenance	-2.08283	3.72e-05		Tbk1	0.347193	0.204984	-1.9702	0.247929	-0.77933	-0.546901	-0.67623	0.150262	0.103341	-1.26265	-1.33071	-0.5469
				Ppil3	0.791011	0.0202305	1.69399	0.62466	Bronchiole NACE2i vs Bronchiole Ctrl		The citric acid (TCA) cycle and respiratory electron transport	-2.08306	9.54e-05		Nfkbia	-0.19789	0.612706	0.978812	-0.393186	-0.155	-0.591837	-0.10184	-0.26987	-0.13481	-1.61826	-1.68184	-1.85531
				Foxp1	0.763765	1.09e-06	5.96242	0.00183859	Bronchiole NACE2i vs Bronchiole Ctrl		COPI-mediated anterograde transport	-2.08523	0.000581129		Ube2d3	-1.00554	-0.476477	-0.506247	-1.35295	-1.71968	-0.470148	-0.06969	1.07829	1.31615	-0.11601	-0.58728	-1.27254
				Papss2	0.749606	0.0220173	1.65724	0.645501	Bronchiole NACE2i vs Bronchiole Ctrl		Cap-dependent Translation Initiation	-2.1382	3.98e-05		Tank	-1.71111	-0.279503	0.596881	-2.22466	-0.67661	0.420465	1.32137	-0.32029	0.280603	-1.05648	-0.73692	-0.5041
				Mcl1	0.745745	1.57e-06	5.80458	0.00188886	Bronchiole NACE2i vs Bronchiole Ctrl		Eukaryotic Translation Initiation	-2.1382	3.98e-05		App	-1.3534	0.930553	-0.972019	-1.94408	-0.163538	-1.17674	0.67286	-0.17729	-1.68093	-0.2724	1.66972	0.034877
				Hes1	0.73652	0.0245566	1.60983	0.664364	Bronchiole NACE2i vs Bronchiole Ctrl		GTP hydrolysis and joining of the 60S ribosomal subunit	-2.21162	4.62e-05		Mapkapk2	-0.433556	-1.74586	-0.756606	0.47015	-1.75582	-0.266881	0.573575	0.752918	-0.83028	-1.39084	0.422866	0.681971
				Erfl	0.734162	0.0364342	1.43849	0.78162	Bronchiole NACE2i vs Bronchiole Ctrl		Nonsense Mediated Decay (NMD) independent of the Exon Junction Complex (EJC)	-2.30142	2.6e-05		Dusp4	-1.29802	-1.53538	-0.259927	0.304831	-0.699634	2.39925	-0.02848	-0.40478	-0.35381	-1.21653	-0.35381	-0.82307
				Nr1d1	0.73073	0.0298109	1.52563	0.720159	Bronchiole NACE2i vs Bronchiole Ctrl		Biological oxidations	-2.30653	4.84e-06		Tab2	-0.693494	-0.286668	-0.323246	0.902443	0.0458193	-1.23154	0.370452	-0.1002	-1.17691	0.597817	-0.19449	-2.11806
				Clcn7	0.730502	0.00184007	2.73517	0.18919	Bronchiole NACE2i vs Bronchiole Ctrl		L13a-mediated translational silencing of Ceruloplasmin expression	-2.31924	1.42e-05		Ripk2	-2.89207	1.88093	-1.56566	-1.30521	-0.611663	-0.150024	0.348488	-0.79245	0.100904	-0.20873	-0.43056	1.4994
				Xpo4	0.72418	0.00100344	2.99851	0.134835	Bronchiole NACE2i vs Bronchiole Ctrl		Formation of a pool of free 40S subunits	-2.41571	4.53e-06		Fbxw11	0.118845	0.255625	-1.00146	-2.60824	-1.02765	0.50461	-0.61405	1.12193	-0.76663	0.241024	0.349208	-0.69941
				Msantd1	0.720706	8.69e-05	4.06085	0.0236409	Bronchiole NACE2i vs Bronchiole Ctrl		SRP-dependent cotranslational protein targeting to membrane	-2.49893	1.32e-06		Dusp7	-0.203401	-2.40071	-0.398063	-2.76135	-0.329276	-1.33961	1.05698	0.411836	1.18789	0.143113	0.999205	-0.15107
				Tnfrsf12a	0.713981	0.00806204	2.09356	0.402196	Bronchiole NACE2i vs Bronchiole Ctrl						Irf7	-0.834686	-0.318506	-1.28966	-1.34449	-1.81439	0.790009	0.8921	1.72666	1.39804	0.0597486	-0.942834	-1.9029
				Dusp6	0.708667	0.00011568	3.93674	0.0263594	Bronchiole NACE2i vs Bronchiole Ctrl						Ripk3	-0.183394	-0.285805	-0.958009	-0.493046	-0.563832	-0.578131	1.6981	0.571519	-0.0833849	-0.136324	-0.969768	-1.37722
				Lrch4	0.69824	0.0175053	1.75683	0.578774	Bronchiole NACE2i vs Bronchiole Ctrl
				Bbs4	0.692234	0.000175861	3.75483	0.0342531	Bronchiole NACE2i vs Bronchiole Ctrl
				Slc8a2	0.687681	0.0184788	1.73333	0.600677	Bronchiole NACE2i vs Bronchiole Ctrl
				Hes7	0.67723	0.00376956	2.42371	0.264843	Bronchiole NACE2i vs Bronchiole Ctrl
				St7	0.672385	0.000275623	3.55968	0.0494422	Bronchiole NACE2i vs Bronchiole Ctrl
				Ankrd17	0.669782	0.0194577	1.71091	0.618185	Bronchiole NACE2i vs Bronchiole Ctrl
				Pigb	0.669508	0.0245543	1.60987	0.664364	Bronchiole NACE2i vs Bronchiole Ctrl
				Ddx3x	0.66427	0.0326485	1.48614	0.73796	Bronchiole NACE2i vs Bronchiole Ctrl
				Ranbp3	0.653375	0.0445209	1.35144	0.860907	Bronchiole NACE2i vs Bronchiole Ctrl
				Nlrp9c	0.65087	0.0337465	1.47177	0.752653	Bronchiole NACE2i vs Bronchiole Ctrl
				Rasgrp2	0.650168	0.00209533	2.67875	0.205415	Bronchiole NACE2i vs Bronchiole Ctrl
				Efhc2	0.640595	0.0484054	1.31511	0.902816	Bronchiole NACE2i vs Bronchiole Ctrl
				Aen	0.631632	0.00104354	2.98149	0.135355	Bronchiole NACE2i vs Bronchiole Ctrl
				Samd11	0.628467	0.00548116	2.26113	0.327743	Bronchiole NACE2i vs Bronchiole Ctrl
				Olfr229	0.627737	0.0164505	1.78382	0.576081	Bronchiole NACE2i vs Bronchiole Ctrl
				Rbm39	0.618148	2.21e-05	4.65473	0.0116688	Bronchiole NACE2i vs Bronchiole Ctrl
				Gm19935	0.616144	0.0041176	2.38536	0.279964	Bronchiole NACE2i vs Bronchiole Ctrl
				Nfat5	0.610625	0.00384178	2.41547	0.267686	Bronchiole NACE2i vs Bronchiole Ctrl
				Aff4	0.60638	0.0231126	1.63615	0.658261	Bronchiole NACE2i vs Bronchiole Ctrl
				Fscn1	0.605094	0.00827374	2.0823	0.40477	Bronchiole NACE2i vs Bronchiole Ctrl
				Twist1	0.592923	0.00341424	2.46671	0.255372	Bronchiole NACE2i vs Bronchiole Ctrl
				Serpinf1	0.591943	0.0260343	1.58445	0.679244	Bronchiole NACE2i vs Bronchiole Ctrl
				Klf2	0.591022	5.29e-05	4.27635	0.0178478	Bronchiole NACE2i vs Bronchiole Ctrl
				Gm36327	0.588752	0.0190567	1.71995	0.613231	Bronchiole NACE2i vs Bronchiole Ctrl
				Galnt16	0.58787	0.0442443	1.35414	0.860281	Bronchiole NACE2i vs Bronchiole Ctrl
				Hspb8	0.587627	0.00444436	2.35219	0.292738	Bronchiole NACE2i vs Bronchiole Ctrl
				Aplnr	0.587147	0.0029256	2.53378	0.241465	Bronchiole NACE2i vs Bronchiole Ctrl
				Hbs1l	0.582614	0.00598854	2.22268	0.344985	Bronchiole NACE2i vs Bronchiole Ctrl
				Ddx50	0.580947	3.33e-05	4.47746	0.012314	Bronchiole NACE2i vs Bronchiole Ctrl
				Olfr648	0.579792	0.0254103	1.59499	0.677957	Bronchiole NACE2i vs Bronchiole Ctrl
				Ints6	0.579617	1.01e-05	4.99549	0.00774456	Bronchiole NACE2i vs Bronchiole Ctrl
				Hnrnph3	0.5781	2.77e-05	4.55778	0.0122101	Bronchiole NACE2i vs Bronchiole Ctrl
				Ybey	0.577926	0.0117615	1.92954	0.468575	Bronchiole NACE2i vs Bronchiole Ctrl
				Rapgef6	0.576533	0.0240748	1.61844	0.663316	Bronchiole NACE2i vs Bronchiole Ctrl
				Fer1l4	0.576285	0.0294285	1.53123	0.716661	Bronchiole NACE2i vs Bronchiole Ctrl
				Btn1a1	0.576133	0.00398681	2.39938	0.273499	Bronchiole NACE2i vs Bronchiole Ctrl
				Olfr992	0.574228	0.0480417	1.31838	0.901708	Bronchiole NACE2i vs Bronchiole Ctrl
				Rora	0.570858	9.73e-05	4.01194	0.0256323	Bronchiole NACE2i vs Bronchiole Ctrl
				2410004B18Rik	0.567798	0.00515015	2.28818	0.319272	Bronchiole NACE2i vs Bronchiole Ctrl
				Paxx	0.567434	0.00169242	2.77149	0.182933	Bronchiole NACE2i vs Bronchiole Ctrl
				Epc1	0.565136	0.000112439	3.94908	0.0263594	Bronchiole NACE2i vs Bronchiole Ctrl
				Kcnb2	0.559871	0.016863	1.77307	0.576081	Bronchiole NACE2i vs Bronchiole Ctrl
				Atf1	0.558206	0.00940249	2.02676	0.423917	Bronchiole NACE2i vs Bronchiole Ctrl
				Fbxo34	0.55622	0.00846015	2.07262	0.407586	Bronchiole NACE2i vs Bronchiole Ctrl
				Akap13	0.549258	0.00115934	2.93579	0.143741	Bronchiole NACE2i vs Bronchiole Ctrl
				Rel	0.547218	0.0148969	1.8269	0.541362	Bronchiole NACE2i vs Bronchiole Ctrl
				Adnp2	0.546767	0.0318092	1.49745	0.73011	Bronchiole NACE2i vs Bronchiole Ctrl
				4932438A13Rik	0.5459	0.0114464	1.94133	0.46847	Bronchiole NACE2i vs Bronchiole Ctrl
				Cyth4	0.544899	0.0223054	1.65159	0.650717	Bronchiole NACE2i vs Bronchiole Ctrl
				Serpinb9f	0.542121	0.0306369	1.51376	0.725032	Bronchiole NACE2i vs Bronchiole Ctrl
				Nfyc	0.540506	0.00818051	2.08722	0.40477	Bronchiole NACE2i vs Bronchiole Ctrl
				Hcfc2	0.539048	0.00895555	2.04791	0.413515	Bronchiole NACE2i vs Bronchiole Ctrl
				Rtf2	0.537313	0.0106123	1.97419	0.460615	Bronchiole NACE2i vs Bronchiole Ctrl
				Zdhhc18	0.535374	0.0148155	1.82928	0.540735	Bronchiole NACE2i vs Bronchiole Ctrl
				Pcdh10	0.534367	0.0406523	1.39092	0.827873	Bronchiole NACE2i vs Bronchiole Ctrl
				Rsad1	0.53041	0.00133582	2.87425	0.158624	Bronchiole NACE2i vs Bronchiole Ctrl
				Olfr1246	0.528932	0.0106535	1.97251	0.460615	Bronchiole NACE2i vs Bronchiole Ctrl
				Mrgprb13	0.524405	0.00919423	2.03648	0.419008	Bronchiole NACE2i vs Bronchiole Ctrl
				Pum1	0.52254	0.000438309	3.35822	0.0671888	Bronchiole NACE2i vs Bronchiole Ctrl
				Ccr7	0.520409	0.00757382	2.12069	0.385143	Bronchiole NACE2i vs Bronchiole Ctrl
				Nr6a1	0.519338	0.000330395	3.48097	0.0557111	Bronchiole NACE2i vs Bronchiole Ctrl
				Bnip1	0.513023	0.000114547	3.94102	0.0263594	Bronchiole NACE2i vs Bronchiole Ctrl
				Parp4	0.51171	0.00289648	2.53813	0.241465	Bronchiole NACE2i vs Bronchiole Ctrl
				Dcps	0.508856	0.0408252	1.38907	0.82939	Bronchiole NACE2i vs Bronchiole Ctrl
				Ap3d1	0.508341	0.00250405	2.60136	0.226982	Bronchiole NACE2i vs Bronchiole Ctrl
				Oser1	0.50669	0.00237876	2.62365	0.223829	Bronchiole NACE2i vs Bronchiole Ctrl
				Sdf4	0.503514	0.0118238	1.92724	0.468575	Bronchiole NACE2i vs Bronchiole Ctrl
				Epb41l2	0.503041	0.00493721	2.30652	0.312187	Bronchiole NACE2i vs Bronchiole Ctrl
				Vpreb1	0.502844	0.00656793	2.18257	0.353215	Bronchiole NACE2i vs Bronchiole Ctrl
				Pga5	0.501118	0.00344162	2.46324	0.255372	Bronchiole NACE2i vs Bronchiole Ctrl
				Efl1	0.500893	0.00100754	2.99674	0.134835	Bronchiole NACE2i vs Bronchiole Ctrl
				Fam210b	-0.50044	0.00621963	2.20624	0.344985	Bronchiole NACE2i vs Bronchiole Ctrl
				Mrpl18	-0.50153	0.0262568	1.58076	0.681141	Bronchiole NACE2i vs Bronchiole Ctrl
				Ciao2a	-0.504478	0.00458905	2.33828	0.299925	Bronchiole NACE2i vs Bronchiole Ctrl
				Ccdc115	-0.504738	0.0115718	1.9366	0.468575	Bronchiole NACE2i vs Bronchiole Ctrl
				Ppp2r1a	-0.505125	0.0284635	1.54571	0.703741	Bronchiole NACE2i vs Bronchiole Ctrl
				Acly	-0.506227	0.000169114	3.77182	0.0342531	Bronchiole NACE2i vs Bronchiole Ctrl
				Prpsap1	-0.506624	0.000293579	3.53228	0.0505135	Bronchiole NACE2i vs Bronchiole Ctrl
				Asph	-0.509388	0.0444144	1.35248	0.860822	Bronchiole NACE2i vs Bronchiole Ctrl
				Ints1	-0.511171	0.0292874	1.53332	0.716661	Bronchiole NACE2i vs Bronchiole Ctrl
				Josd2	-0.514481	0.0344053	1.46337	0.759348	Bronchiole NACE2i vs Bronchiole Ctrl
				Pias3	-0.5192	0.0195772	1.70825	0.618185	Bronchiole NACE2i vs Bronchiole Ctrl
				Mff	-0.519485	8.03e-05	4.09533	0.0233425	Bronchiole NACE2i vs Bronchiole Ctrl
				Cdk4	-0.520134	0.0367245	1.43504	0.785848	Bronchiole NACE2i vs Bronchiole Ctrl
				Gm6760	-0.522917	0.0172132	1.76414	0.578185	Bronchiole NACE2i vs Bronchiole Ctrl
				Snrnp70	-0.523158	0.0231886	1.63472	0.658261	Bronchiole NACE2i vs Bronchiole Ctrl
				Sqle	-0.528251	0.000422978	3.37368	0.0660393	Bronchiole NACE2i vs Bronchiole Ctrl
				Pllp	-0.532343	0.000170015	3.76951	0.0342531	Bronchiole NACE2i vs Bronchiole Ctrl
				Ndufc2	-0.53552	0.0177904	1.74981	0.583622	Bronchiole NACE2i vs Bronchiole Ctrl
				Get3	-0.536783	1.33e-05	4.87472	0.00917724	Bronchiole NACE2i vs Bronchiole Ctrl
				Cuedc1	-0.540207	0.0129834	1.88661	0.502141	Bronchiole NACE2i vs Bronchiole Ctrl
				Edem2	-0.540727	0.000112956	3.94709	0.0263594	Bronchiole NACE2i vs Bronchiole Ctrl
				Krcc1	-0.54348	0.00616511	2.21006	0.344985	Bronchiole NACE2i vs Bronchiole Ctrl
				Sult1a1	-0.547854	0.0103989	1.98301	0.45902	Bronchiole NACE2i vs Bronchiole Ctrl
				D8Ertd738e	-0.556595	6.21e-05	4.20686	0.0193937	Bronchiole NACE2i vs Bronchiole Ctrl
				Tpgs1	-0.557198	0.00753822	2.12273	0.385143	Bronchiole NACE2i vs Bronchiole Ctrl
				Mat2b	-0.557641	0.000377799	3.42274	0.0600985	Bronchiole NACE2i vs Bronchiole Ctrl
				Gstm5	-0.559468	0.0154377	1.81142	0.558607	Bronchiole NACE2i vs Bronchiole Ctrl
				Ap1s1	-0.570661	0.0348934	1.45726	0.76611	Bronchiole NACE2i vs Bronchiole Ctrl
				Tecr	-0.571331	0.000231694	3.63508	0.0424655	Bronchiole NACE2i vs Bronchiole Ctrl
				Tmbim6	-0.576565	0.0308262	1.51108	0.725032	Bronchiole NACE2i vs Bronchiole Ctrl
				Clec2j	-0.584057	0.000457867	3.33926	0.0689335	Bronchiole NACE2i vs Bronchiole Ctrl
				Itm2c	-0.585921	0.0129008	1.88938	0.502141	Bronchiole NACE2i vs Bronchiole Ctrl
				Foxa1	-0.587496	3.05e-05	4.51573	0.0122441	Bronchiole NACE2i vs Bronchiole Ctrl
				Ttll8	-0.58974	0.0434507	1.362	0.857575	Bronchiole NACE2i vs Bronchiole Ctrl
				Ptprf	-0.590778	3.42e-05	4.46555	0.012314	Bronchiole NACE2i vs Bronchiole Ctrl
				Mpnd	-0.593489	0.000175737	3.75514	0.0342531	Bronchiole NACE2i vs Bronchiole Ctrl
				Frk	-0.598491	0.0238756	1.62205	0.663316	Bronchiole NACE2i vs Bronchiole Ctrl
				Foxo4	-0.598505	0.000110322	3.95734	0.0263594	Bronchiole NACE2i vs Bronchiole Ctrl
				Tcp11l2	-0.599818	0.00188275	2.72521	0.19033	Bronchiole NACE2i vs Bronchiole Ctrl
				Gadd45gip1	-0.60214	0.00891595	2.04983	0.413515	Bronchiole NACE2i vs Bronchiole Ctrl
				Gcdh	-0.608221	0.00599325	2.22234	0.344985	Bronchiole NACE2i vs Bronchiole Ctrl
				Gpr108	-0.610775	0.0259657	1.5856	0.679244	Bronchiole NACE2i vs Bronchiole Ctrl
				Rps6ka4	-0.614583	0.0498716	1.30215	0.915763	Bronchiole NACE2i vs Bronchiole Ctrl
				Hddc3	-0.623325	0.0159802	1.79642	0.573316	Bronchiole NACE2i vs Bronchiole Ctrl
				Vtcn1	-0.623471	0.000775834	3.11023	0.109018	Bronchiole NACE2i vs Bronchiole Ctrl
				Ddx17	-0.626255	0.0463974	1.33351	0.885492	Bronchiole NACE2i vs Bronchiole Ctrl
				Grcc10	-0.631954	0.00596273	2.22455	0.344985	Bronchiole NACE2i vs Bronchiole Ctrl
				Fgfr2	-0.632911	0.0073296	2.13492	0.383825	Bronchiole NACE2i vs Bronchiole Ctrl
				Myoz2	-0.644889	0.00119306	2.92334	0.145778	Bronchiole NACE2i vs Bronchiole Ctrl
				Epb41l4b	-0.655489	6.19e-05	4.20855	0.0193937	Bronchiole NACE2i vs Bronchiole Ctrl
				Efcab6	-0.658166	0.00153501	2.81389	0.174887	Bronchiole NACE2i vs Bronchiole Ctrl
				Cldn10	-0.671216	0.00375711	2.42515	0.264843	Bronchiole NACE2i vs Bronchiole Ctrl
				Acat3	-0.674025	0.0440188	1.35636	0.859757	Bronchiole NACE2i vs Bronchiole Ctrl
				Chpt1	-0.674506	0.0327886	1.48428	0.739147	Bronchiole NACE2i vs Bronchiole Ctrl
				Rac3	-0.677256	0.00225208	2.64742	0.218245	Bronchiole NACE2i vs Bronchiole Ctrl
				Rusf1	-0.690938	0.000343068	3.46462	0.0567139	Bronchiole NACE2i vs Bronchiole Ctrl
				Stc1	-0.77387	0.00308251	2.5111	0.242884	Bronchiole NACE2i vs Bronchiole Ctrl
				Urah	-0.790492	0.00113855	2.94365	0.14327	Bronchiole NACE2i vs Bronchiole Ctrl
				Myo6	-0.794989	2.9e-05	4.53813	0.0122101	Bronchiole NACE2i vs Bronchiole Ctrl
				Sftpd	-0.840329	4.92e-06	5.30837	0.00460535	Bronchiole NACE2i vs Bronchiole Ctrl
				Ypel3	-0.853993	0.00507521	2.29455	0.316956	Bronchiole NACE2i vs Bronchiole Ctrl
				Slc25a1	-0.868594	0.00822476	2.08488	0.40477	Bronchiole NACE2i vs Bronchiole Ctrl
				Tspan12	-0.878218	0.0235965	1.62715	0.661566	Bronchiole NACE2i vs Bronchiole Ctrl
				Ahcy	-0.964769	0.00012124	3.91635	0.0268994	Bronchiole NACE2i vs Bronchiole Ctrl

## Sheet: Figure 4
	Fig 4a
		Bronchiole_Ctrl						Alveoli_Ctrl						Bronchiole_NACE2i						Alveoli_NACE2i						Bronchiole_Ctrl						Alveoli_Ctrl						Bronchiole_NACE2i						Alveoli_NACE2i
	cell_type	H023.roi_001	H023.roi_002	H023.roi_003	H023.roi_004	H023.roi_005	H023.roi_006	H023.roi_007	H023.roi_008	H023.roi_009	H023.roi_010	H023.roi_011	H023.roi_012	H023.roi_013	H023.roi_014	H023.roi_015	H023.roi_016	H023.roi_017	H023.roi_018	H023.roi_019	H023.roi_020	H023.roi_021	H023.roi_022	H023.roi_023	H023.roi_024	H017.roi_001	H017.roi_002	H017.roi_003	H017.roi_004	H017.roi_005	H017.roi_006	H017.roi_007	H017.roi_008	H017.roi_009	H017.roi_010	H017.roi_011	H017.roi_012	H017.roi_013	H017.roi_014	H017.roi_015	H017.roi_016	H017.roi_017	H017.roi_018	H017.roi_019	H017.roi_020	H017.roi_021	H017.roi_022	H017.roi_023	H017.roi_024
	B	12.76	24.5661	18.5577	0.117521	20.2374	40.2702	21.0296	22.7551	9.63635	19.7096	26.3527	30.9489	0	0	0	0	36.4151	8.71587	23.6847	32.4439	22.6247	29.4388	26.4374	25.048	8.1273	14.235	18.278	0	0	17.7484	22.0313	25.8262	18.7847	18.0708	27.6616	22.7571	15.9886	32.8168	11.1034	35.5652	45.4372	7.35055	27.5277	28.9903	27.2409	34.2892	28.9637	28.8675
	endothelial	5.18634	8.14641	6.1976	11.1153	3.95999	7.01224	36.6453	32.885	35.8419	35.2161	34.7883	29.4592	16.4013	5.22451	10.2999	2.96566	17.2008	10.2265	28.1806	29.4553	29.583	29.8626	25.5168	33.6067	7.93187	6.80294	13.8414	5.66518	10.8633	16.5889	35.5535	35.6934	30.5932	37.6345	32.1628	33.0534	6.18831	5.58431	8.96752	11.6958	12.5764	14.8185	33.1024	36.1595	33.2493	33.1189	27.1461	36.2683
	fibroblasts	0.878146	0.482032	0.0255138	3.42907	1.25944	0.578105	1.60822	0.706411	0.624561	0.773923	0.636868	0.387157	2.82509	0.859284	2.18478	1.12949	1.95657	1.10455	1.17564	0.714007	0.463326	0.845862	0.798068	0.482517	2.45202	0.49364	1.78263	4.65651	2.58155	2.41278	1.26585	0.76263	0.992282	0.45164	1.2715	0.737858	1.63467	0.39825	0.830635	1.60041	2.11296	2.3944	0.71091	0.760034	1.09792	0.603133	0.744431	1.01883
	macrophages	18.3287	15.7598	27.2456	34.4822	21.6346	12.3571	0.87971	3.57134	6.01448	3.87831	6.26569	3.31804	5.52921	0	0.162794	4.65115	2.10385	14.1819	5.38796	3.32626	1.77339	2.09468	8.02442	0.20496	18.7162	28.2239	14.5959	34.4629	20.6245	15.1382	2.24994	3.60944	9.1692	8.59824	5.45973	3.82095	29.1261	22.5397	28.7793	1.46219	3.08249	5.04828	7.19565	5.14269	2.92036	3.5372	2.75451	4.26932
	mast	5.19886	3.41957	1.72786	0	4.88506	4.41935	5.34177	3.8517	4.76253	3.87007	3.37208	3.13068	7.05215	8.20701	2.9723	2.06786	4.23313	1.19763	3.01552	2.78	3.10769	4.73903	2.68173	3.55465	3.34591	4.63003	3.05541	5.00857	1.81608	6.09331	4.30066	4.88369	3.0385	2.06331	3.17486	3.58928	2.17105	3.27202	0	1.89689	1.1071	8.01409	2.54974	3.27868	2.67972	3.58231	4.65806	2.8819
	mDCs	0	0	0.850151	0	0	0	0.943819	0.191897	0	0	0	0	0	0	0	0	0	0	0	0	0	0	0	0	0	0	0	0	0.00895082	0	0	0	0.577799	0.103835	0	0	0	0	0	0	0.977484	1.14153	0	0.252087	0.655729	0	0	0
	monocytes	0	0	0	0	0	0	0	0.0492705	0	0	0.00690364	0	0	0.270137	0	0	0	0	0.0353665	0	0	0	0	0	0	0	0	0	0	0	0	0	0	0	0.219994	0	0	0	0	0	0	0	0	0	0	0	0	0
	neutrophils	2.70864	3.40922	0.0411941	12.5985	18.5554	6.98507	1.11552	2.44817	3.12974	1.43511	3.65865	0.335734	9.94537	11.5606	12.9563	15.2877	1.92186	0	1.75287	2.9035	1.99445	3.2852	1.81664	0.972897	6.87632	1.98836	0	7.83351	3.2676	6.31049	3.98755	1.74559	2.13933	0.107606	0	2.66272	1.13624	5.34367	0.584975	0.325649	4.51165	3.83005	2.36107	0.248811	2.13512	0.833542	0.705392	0.864396
	NK	0	0	0	0	5.96975	6.7749	21.6933	16.6061	27.0857	21.4397	21.1499	17.0479	23.9964	22.2229	20.8895	32.9425	10.1656	15.473	17.1939	16.5847	20.9543	18.0108	22.2943	18.4617	7.00183	14.2394	18.7789	26.9314	0	7.02311	20.0219	19.5332	23.9346	16.4246	16.0315	23.8958	6.83517	10.348	25.7402	11.1678	15.6048	32.6588	20.087	18.6524	17.3616	14.6317	17.3619	17.6717
	pDCs	0	0	0.891719	0	0.191007	0	0	0	0	0	0	0	0.59573	4.05983	4.2347	0	0	1.87455	0	0	0	0	0	0	0	0.395136	0	0	0	0.422943	0	0	0	0	0	0	0	0	1.07448	0	0	1.69344	0	0	0	0	0	0
	plasma	3.32188	4.20002	2.57857	12.2402	0.458143	3.73698	4.68847	2.32141	4.24877	2.90136	2.63869	1.02337	15.4112	7.33315	8.15589	7.10465	0.322602	1.78788	2.93225	5.39142	3.99945	2.75295	4.40544	4.43107	3.94055	1.7824	6.22833	6.74677	4.75852	5.63965	2.21618	3.30156	2.16947	8.17242	3.94791	3.19054	1.64405	1.03654	2.72006	1.15088	2.02638	6.86586	0.310479	2.19296	2.37602	2.43096	2.62097	3.0985
	T	50.3758	40.0168	40.7627	26.0172	11.8584	17.866	6.0543	6.49144	5.28623	9.43865	1.13026	14.3491	18.2436	18.4266	38.1438	0	5.53003	45.4382	16.6413	6.4009	15.4997	7.4175	8.02517	5.04535	23.5269	10.8585	23.4394	0	45.9423	2.30289	8.37308	4.2737	4.94938	8.37303	6.3597	3.05922	35.2758	13.8104	20.1994	29.1879	0	0	6.1551	0	10.2833	5.97256	3.9643	0
	Treg	1.2416	0	1.12141	0	10.9909	0	0	8.12209	3.36971	1.33711	0	0	0	21.836	0	33.8509	20.1505	0	0	0	0	1.55259	0	8.1921	18.081	16.3506	0	8.69507	10.1372	20.3194	0	0.370592	3.65152	0	3.71045	3.23315	0	4.85039	0	5.94728	12.5635	16.1845	0	4.32259	0	1.00042	11.0807	5.05959
	Fig 4b					Fig 4d
	cell_type	class	value	Group		ROIs	condition	variable	value
	Macrophages	H023.roi_001	18.3287	Control		1	Control	Cov_z	1.70502
	NK	H023.roi_001	0	Control		2	Control	Cov_z	0.803484
	pDCs	H023.roi_001	0	Control		3	Control	Cov_z	1.27011
	Macrophages	H023.roi_002	15.7598	Control		4	Control	Cov_z	-0.163337
	NK	H023.roi_002	0	Control		5	Control	Cov_z	0.492055
	pDCs	H023.roi_002	0	Control		6	Control	Cov_z	0.397002
	Macrophages	H023.roi_003	27.2456	Control		13	NACE2i	Cov_z	-0.673813
	NK	H023.roi_003	0	Control		14	NACE2i	Cov_z	0.490387
	pDCs	H023.roi_003	0.891719	Control		15	NACE2i	Cov_z	-0.960542
	Macrophages	H023.roi_004	34.4822	Control		16	NACE2i	Cov_z	-1.16729
	NK	H023.roi_004	0	Control		17	NACE2i	Cov_z	-1.2043
	pDCs	H023.roi_004	0	Control		18	NACE2i	Cov_z	-0.988782
	Macrophages	H023.roi_005	21.6346	Control		1	Control	ACE2me_z	-1.27726
	NK	H023.roi_005	5.96975	Control		2	Control	ACE2me_z	-0.757081
	pDCs	H023.roi_005	0.191007	Control		3	Control	ACE2me_z	-0.0791021
	Macrophages	H023.roi_006	12.3571	Control		4	Control	ACE2me_z	-1.89781
	NK	H023.roi_006	6.7749	Control		5	Control	ACE2me_z	-0.578102
	pDCs	H023.roi_006	0	Control		6	Control	ACE2me_z	0.0576266
	Macrophages	H023.roi_013	5.52921	NACE2i		13	NACE2i	ACE2me_z	-0.11813
	NK	H023.roi_013	23.9964	NACE2i		14	NACE2i	ACE2me_z	0.600099
	pDCs	H023.roi_013	0.59573	NACE2i		15	NACE2i	ACE2me_z	0.912312
	Macrophages	H023.roi_014	0	NACE2i		16	NACE2i	ACE2me_z	1.04289
	NK	H023.roi_014	22.2229	NACE2i		17	NACE2i	ACE2me_z	0.621622
	pDCs	H023.roi_014	4.05983	NACE2i		18	NACE2i	ACE2me_z	1.47293
	Macrophages	H023.roi_015	0.162794	NACE2i
	NK	H023.roi_015	20.8895	NACE2i
	pDCs	H023.roi_015	4.2347	NACE2i
	Macrophages	H023.roi_016	4.65115	NACE2i
	NK	H023.roi_016	32.9425	NACE2i
	pDCs	H023.roi_016	0	NACE2i
	Macrophages	H023.roi_017	2.10385	NACE2i
	NK	H023.roi_017	10.1656	NACE2i
	pDCs	H023.roi_017	0	NACE2i
	Macrophages	H023.roi_018	14.1819	NACE2i
	NK	H023.roi_018	15.473	NACE2i
	pDCs	H023.roi_018	1.87455	NACE2i
	Macrophages	H017.roi_001	18.7162	Control
	NK	H017.roi_001	7.00183	Control
	pDCs	H017.roi_001	0	Control
	Macrophages	H017.roi_002	28.2239	Control
	NK	H017.roi_002	14.2394	Control
	pDCs	H017.roi_002	0.395136	Control
	Macrophages	H017.roi_003	14.5959	Control
	NK	H017.roi_003	18.7789	Control
	pDCs	H017.roi_003	0	Control
	Macrophages	H017.roi_004	34.4629	Control
	NK	H017.roi_004	26.9314	Control
	pDCs	H017.roi_004	0	Control
	Macrophages	H017.roi_005	20.6245	Control
	NK	H017.roi_005	0	Control
	pDCs	H017.roi_005	0	Control
	Macrophages	H017.roi_006	15.1382	Control
	NK	H017.roi_006	7.02311	Control
	pDCs	H017.roi_006	0.422943	Control
	Macrophages	H017.roi_013	29.1261	NACE2i
	NK	H017.roi_013	6.83517	NACE2i
	pDCs	H017.roi_013	0	NACE2i
	Macrophages	H017.roi_014	22.5397	NACE2i
	NK	H017.roi_014	10.348	NACE2i
	pDCs	H017.roi_014	0	NACE2i
	Macrophages	H017.roi_015	28.7793	NACE2i
	NK	H017.roi_015	25.7402	NACE2i
	pDCs	H017.roi_015	1.07448	NACE2i
	Macrophages	H017.roi_016	1.46219	NACE2i
	NK	H017.roi_016	11.1678	NACE2i
	pDCs	H017.roi_016	0	NACE2i
	Macrophages	H017.roi_017	3.08249	NACE2i
	NK	H017.roi_017	15.6048	NACE2i
	pDCs	H017.roi_017	0	NACE2i
	Macrophages	H017.roi_018	5.04828	NACE2i
	NK	H017.roi_018	32.6588	NACE2i
	pDCs	H017.roi_018	1.69344	NACE2i

## Sheet: Figure 5
	Figure 5d						Figure 5e																								Figure 5h
	%nACE2			%ACE2+ACE2me+			SPIKE FI			%SPIKE+ cell			ACE2me FI			%ACE2me+ cell			ACE2 FI			%ACE2+ cell			ACE2 NFI			ACE2 Fn/c			F4/80+ Cells ACE2me/Spike FI
	Ctrl	NACE2i		Ctrl	NACE2i		Ctrl	NACE2i		Ctrl	NACE2i		Ctrl	NACE2i		Ctrl	NACE2i		Ctrl	NACE2i		Ctrl	NACE2i		Ctrl	NACE2i		Ctrl	NACE2i		SPIKE	ACE2me	SPIKE	ACE2me
	97.2603	45.7317		2.73973	50		6396.2	9025.06		0	0		13898.4	16976.1		27.5	40.1		18431.8	11554.2		100	85.71		10499.7	11062.9		1.19	1.14		623.275	579.476	0	613.405
	70.5882	3.30579		27.0588	96.6942		8859.86	6324.4		30.94	0		11358.3	11171.1		34.13	53.6		14190.6	12615.5		90.82	94.04		7691.67	9610.91		2.96	1.33		660.627	433.15	0	605.801
	31.5436	16.2791		64.4295	82.9457		18499.5	7541.08		0.93	0.07		13018.6	13725.3		57.14	35.58		14548.7	9712.97		86.11	96.79		7320.69	15604.8		1.82	1.49		702.791	467.813	0	1244.49
	70.5455	8.24176		16.7273	91.2088		7623.55	6513.25		0	0		10058.9	18922.8		16.98	15.83		14455.3	11341.7		91.96	96.49		13101.3	13494.4		2.11	1.27		608.485	435.139	0	442.766
	61.5385	30.1075		34.0659	69.8925		3812.79	8231.06		77.59	0		8456.13	10198.2		48.7	64.29		9881.31	12299.4		94.83	76.16		13119.7	12451.9		3.55	1.14		693.396	671.377	0	1438.66
	88.6792	30.1075		8.49057	69.8925		6524.95	4708.5		40.12	2.53		5996.3	17685.8		16.05	24.05		18809.9	10425.1		84.5	58.11		14176.6	16369.8		1.09	1.31		749.571	557.026	0	681.027
	76.7442	14.1304		23.2558	84.7826		4485.68	11969.7		72.29	1.78		11576.5	11716.3		32.92	32.05		16421.4	10104.6		98.8	98.22		21554.6	16423.5		1.34	1.18		580.34	416.061	0	1221.2
	91.3043	36.1345		8.69565	62.1849		5776.24	7935.85		24.79	1.08		6757.87	17543.9		27.43	43.27		18893.1	14125		80.17	91.4		6967.55	18890.6		1.14	1.08		528.532	298.727	0	645.537
	62.8665	24.1379		32.899	75.2874		7470.94	7578.83		21.68	1.91		9302.06	13928.1		22.04	41.12		17161.1	10988.2		0.29	90.43		13485.4	28769.5		1.26	1.58		634.114	744.561	0	1286.13
	89.5522	46.4789		6.71642	52.1127		10291.8	9342.44		0.85	9.49		6477	12812.2		10.16	44.62		10284.1	11548		94.02	93.43		9831.76	10003.1		1.96	1.11		631.105	473.117	0	1109.77
		13.0719			86.9281		6771.16	6948.42		41.9	0		12325.6	19427.1		32.11	54.27		16180.4	12681.7		84.76	98.06		18579.8	12751.5		1.03	0.9		679.368	511.168	0	1124.27
		22.2222			77.7778		10864.6	14018.1		0	0		10118.1	10709.2		23.13	51.11		18805.6	10809.6		65.1	87.46		18970.9	34205.9		1.25	0.85		702.461	433.481	0	1230.4
		31.1111			68.1482		8301.53	12620.2		69.12	0		6208.82	20475.2		20.81	25		16093.6	13728.9		88.02	96.61		12515.5	12441.5		1.45	1.42		562.273	337.546	0	653.861
		33.9623			65.0943		7759.17	19707.1		22.95	0		9789.02	13821.9		19.54	42.31		19643.7	12592.8		93.44	85.94		9712.94	14844.4		1.11	1.07		638.698	492.395	0	1115.95
		31.6327			67.3469		8272.36	8508.23		29.35	0		6159.97	16713.8		13.56	18.57		18203.5	11876.3		70	87.83		7985.39	18318.5		1.19	1.12		812.751	715.804	0	624.823
		34.127			65.0794		33171.7	7533.35		0	0		13269	7553.02		6.78	52.94		13944.3	11721.8		82.26	67.58		7546.36	11373.9		1.22	1.13
							7325.94	8662.89		63.97	0		6713.7	8691.94		19.01	37.6		15462.8	11653.2		84.97	51.3		3855.11	7818.05		2.9	1
							9360.57	13476.1		44.92	0		3236.82	19201.4		29.57	35.46		16680.1	10903.3		92.51	93.68		26606.7	20446.4		1.21	0.67
							8624.8	8060.86		58.25	0		4655.28	11880.5		19.38	58.97		14373.5	10153.5		31.31	94.07		17746.3	38800.2		1.28	1.04
							10314	17115.5		0	0		6529.11	6335.23		17.76	62.75		16875.1	10854.3		77.88	26.63		5460.65	13359.4		1.21	0.96
							4572.36	11146.6		0	0		11460.2	12212.7		4.28	44.21		12089.5	10075.2		72.93	65.89		6564.22	25791.2		1.4	1.02
							4025.7	14232.6		39.66	0		16459.4	12770		21.78	47.24		15026.6	15926.5		58.66	98.7		12408	21626.3		0.94	0.99
							3788.43	16381.1		1.67	0		12167.5	8246.16		42.68	16.34		15672.3	15597.7		83.33	72.65		21972	19187.8		0.76	1.14
							11192.5	22296.9		72.03	0		8235.94	13365.1		18.58	56.83		17185	14978.6		99.15	88.33		18222.4	13228.4		1.03	1.09
							7654.09	4990.71		0	0		9310.94	18346.7		4.26	36.43		12142.5	19317.8		92.54	81.48		21442.4	19221.2		1.72	1.09
							5531.02	14590.8		82.56	0		10246	10336.9		11.26	17.48		12564.9	18323.2		97.09	94.03		14162.1	12850.6		1.21	1
							4926.61	11057.5		1.83	0		7403.04	12543.5		51.59	38.46		17201.2	14947.5		100	40.62		6673.69	24553.8		1.14	1.15
							5789.23	10667		0.61	0		9469.07	13065.6		28.19	61.99		15948.9	14122.8		98.17	89.22		28884.1	11908.6		1.17	1.58
							10582.4	13533.8		6.02	0		9850.75	11366.8		53.79	34.58		12588.5	15306.3		62.13	98.64		16600.4	10077.1		1.27	1.44
							10539	7760.15		0	2.71		18830.3	19899.6		44.26	12.77		19625.2	16013.8		82.83	97.71		24007.7	11203.5		1.23	1.1
							6384.12	6956.82		0.44	0		11696.4	12587.1		54.33	32.12		11149.7	15816.9		80.97	99.5		7532.94	20038.5		1	1.43
							15432.2	7237.35		20.28	0		4156.46	11074.4		26.47	55.52		20070.8	13467.2		85	39.36		10694.6	30006.5		0.99	1.29
							6911.3	18341.6		0	0.12		13776.8	17441		20.44	63.64		15121.6	14238.6		99.42	64.34		20962.8	12593		1.37	1.62
							4519.52	10286.6		49.47	0		12546	21350		36.96	47.46		11244.1	16467.8		20.21	84.23		15264.4	26942.8		1.28	1.07
							4220.17	13756.4		0.94	0		10513.2	19096.3		36.36	75.52		19337.3	16019.7		86.88	97.11		20995.1	14878.7		0.95	1.49
							6357.86	14292.1		0.92	0		8495.84	21775.4		83	27.73		13074.1	22839.9		95.41	89.66		6647.89	25192.9		1.14	1.42
							16102.6	12905.5		0	0		9657.43	13651.7		71.03	10.22		11769.1	20582.1		92.22	25.42		26640.8	15649		1	1.07
							5262.06	10584.4		0	0		7586.52	12062.9		23.02	32.37		16453.3	14721.4		100	84.54		12694.9	28832.3		1.41	1.02
							5205.46	8090.15		50.11	0.6		12460.7	10285		43.59	32.08		13682.3	19890.7		98.25	87.22		14006.4	20007.7		1.07	1
							5892.85	9375.1		39.87	0		16358.4	12484.5		43.45	60.92		10239.6	14717.2		99.24	62.04		20507.8	23136.8		1.32	1.06
							13442	8438.69		26.57	0		15304.6	12698.8		16.88	50.69		16285.1	14883.4		37.06	80.61		10986	20282.5		1.04	1.42
							4046.71	9108.9		28.75	0		7727.54	17908.8		19.05			12105.8	19127.7		77.8	77.03		10013.2	19266		1.24	1.03
							3967.28	10368.9		67.01	4.67		9286.38	10403.9		14.39			10882.5	19488		95.88	89.91		25098	9754.81		1.46	1.06
							21904.9	9935.27		25.31	0		9944.32	16527.3		24.14			14869.1	13767.9		81.56	96.63		8272.01	12653.6		1.3	1.8
							5504.56	8441.35			0		8082.06	15826.6		25.76			13953.6	13964.4			99.6		17772	20567.2		0.95	1.53
							5310.29	21092.9			0		7791.34	21146.5		10.53			16558.7	19730.8			83.33		9191.55	20482.2		1.15	1.41
							11570.9	9600.5			4.45		6987.32	16394.9		18.59			11475.2	20370.7			99.19		8552.13	24684		1.56	1.06
							25244.1	12436.4			0		13119.9	10819		8.57			16248.6	20505.7			98.84		12698.1	15363.2		1.06	1.23
							9193.8	17260.5			0.31		19403.9	14220.4		35.05			11381.9	14991.9			92.14		18254.2	22154.8		1.27	1.24
							12617.8	8706.07			0.61		9024.91	22094		27.22			15815.4	17699.4			82.61		8116.35	22315.9		1.04	1.26
							7021.44	13341.3					3390.89	10424.9		45.18			10126.3	17399.3					8385.03	11988.8		0.97	1.16
							17117.1	23149.8					6720.8	12100.5		31.25			15909.2	21540.8					18378.7	17085.8		1.13	1.09
							8377.17	22434.3					9660.29	12972.5		26.88			11318	12909.3					7794.81	23147.6		0.55	1.28
							5245.33	10312.4					9477.1	10059.1					15593.9	19262.1					15174	19858.7		0.92	1.11
							25258.4	13793.9					17123.1	15745.7					10391.9	21671.5					8239.76	15080.3		1.04	0.96
							12676.8	17113.3					10410.5	13979.1					13894.5	11524.1					15057.3	17375		0.96	0.81
							49891.6	14467.9					9913.48	17838.7					12726.7	10792.7					7577.64	15872.8		0.98	1.08
							15808.9	11387.1					11148.5	16038.2					9710.15	11666.3					17270.5	10041.2		1.49	0.86
							8269.12	17168.8					9065.54	9326.25					13754.5	9992.37					13602.5	19559.3		1.15	0.75
							20586.8	9812.69					10598.6	10629.9					10835.2	10023.5					7930.12	31729.2		1.14	0.85
							30119.2	11044.9					10963.6	12221.9					12857.5	11492.6					20658.8	21017.1		1.15	0.96
							7382.12	9686.87					9575.01	14702.6					13584.6	12769.2					16623.5	17213.5		1.02	0.84
							19451.4	7499.27					15548.2	13122.6					14018.5	10007.4					8686.55	9096.27		0.98	1.26
							8181.32	15510.3					5740.99	15128.6					13063.6	15842.1					17500.7	19049		1.12	0.92
							21282.5	12496.2					15707.5	13631.4					10890.2	11957.8					17759.4	19843.3		0.98	1
							4315.21	10760.8					3573.92	15141.5					13834.5	13449.8					7422.51	22839.7		1.12	1.44
							9128.25	11654.8					18822.9	10649.1					10660.1	13340.9					18243.1	7877.17		1.19	0.98
							22978.2	13320.2					10254.5	14893					13450.8	22198.7					17518.1	10056.9		0.82	2.15
							4946.26	16654.9					10322.6	12301.4					11272.9	17239.7					10230.8	12516.6		1.36	0.69
							23267.4	12409.8					7956.3	14316.6					10609.6	21982.9					13152.3	20568.1		1.06	1.07
							6993.38	8839.84					6299.53	17322.9					11368.6	23618.6					16332.6	8698.34		1.12	0.77
							11398.3	8794.35					7267.17	14681.6					12193.6	20875					9380.13	21023.5		1.77	0.87
							21992.9	10421.2					8547.04	16162.3					11849.4	21751.9					3359.16	10582.6		0.9	1.46
							2700.89	10255.6					5891.85	19394					11759.2	12543.1					8192.82	9691.7		0.92	1.07
							24855.2	13007.7					5813.04	16038					14513.4	21881.2					23037	9802.07		1.06	1.36
							15601.5	13943.3					5411.19	14118.9					11901.2	16273.5					13530.7	19553.4		1.16	1.09
							21005.2	8807.61					9687.75	18565					10973	13060.3					8890.6	17484.1		0.9	1.39
							6603.55	12653.4					4649.6	14646.1					10454.6	17296.9					12833.8	9008.1		0.88	1.37
							10835.8	8148.52					7591.32	15151.8					11977.5	20906.4					14261.8	21011.6		1.01	1.02
							12851.4	9757.73					6493.64	14439.4					11612.4	23249.9					12025.1	11686.7		1.2	1.17
							16244.6	9480.05					5714.79	10256.3					10424.4	20826.1					22231	13932.8		0.94	1.16
							3939.77	11263.4					8002.64	14736.2					13499.3	18991.5					7516.58	20302.5		0.9	1.1
							26419.2	15386.9					4885.37	16846.8					12733.9	20051.4					17399.3	19491.5		1.16	1
							7594.6	7471.53					9196.34	15699.4					10214.3	17453					17703.7	17244.9		1.13	1.15
							25205.8	16539.8					7937.98	14922.2					15600.3	17118.4					14583.6	13194		1.05	1.24
							5932.45	9065.88					15014.7	16259.6					12558.6	18349.4					14622.3	11756.3		1.01	1.2
							10893.5	14237.3					6710.27	18357					12976.4	23345.9					8171.12	10468.1		0.93	1.68
							41179.7	7084.68					7824.14	10275.8					12954.4	26168.5					9895.97	17175.9		0.93	1.4
							10037.1	10084.6					11400.3	16318.1					11964.6	28813.1					9262.92	16040.1		1.07	1.03
							15629.7	21303.1					12197.1	19104.3					10336.5	24254.2					9314.85	27050.7		1.29	0.93
							27239.5	24239.1					5622.76	12972.1					10255.8	32949.3					10234.9	19419		0.88	0.94
							30611.4	28689.4					6451.01	16865.3					10527.5	22381.3					18192.2	29266.2		1.05	1.18
							14163.8	8939.55					6187.59	16081.1					11354.3	30981.3					19621.5	15845.7		1.21	0.96
							8006.47	9446.49					6873.18	12034.9					9820.61	19029.9					4219.39	20000.9		1.11	1.68
							11762.3	8646.34					5471.04	12748.3					11186.6	23335					19910.9	25297.8		1	1.07
							22606.2	9887.98					16985.8	11628.5					11036	22842.4					12312.5	26961.8		1.24	1.66
							26062.4	30352.9					10363.8	10676					10787	20785.9					8360.17	18708		1.06	1.31
							6731.02	18589.9					12215.4	12481.5					12473.7	30118.2					11880	11312.7		1.27	1.1
							5743.44	32361					11639.4	15371.4					10676.7	18101.4					12813.9	10553.2		1.14	2.79
							11417.8	14534.5					7727.71	18972.8					11146.3	18301.5					19122.7	13199.8		1.01	1.07
							12850.4	23393.2					4452.91	13977.5					12888.3	20876.8					9528.07	11148.8		1.09	1.3
							18817.5	10914.5					7900.83	13454.5					11879.3	22108.3					14634.9	21143		1.1	1.11
							35901.8	39797.2					19864.3	10407.4					11842	18406.6					17055.2	7064.42		1.04	1.1
							15411.9	20723.5					11767.6	13924.3					11575.1	15841.3					19357.1	15885.1		0.98	1.34
							15728	8307.11					21828.9	15550.5					11189.9	18811.9					20890.3	18849.7		0.96	1.09
							10650.7	39215.9					7642.94	13996.8					11176.5	15450.9					15150.6	19615		0.85	1.57
							9853.41	9003.02					18318.3	19332.3					12932.6	14792.5					10159.1	33545.6		0.9	1.22
							19274.1	35606.7					11682.7	15666.4					13387.7	18482.7					14419	17824.5		1.13	1.88
							22325	21112.1					6266.42	13824.3					14176.5	21362.4					19158.2	23954		0.91	1.4
							17656.4	7533.93					8600.65	18702.2					12193.5	17607.4					14713.1	30260.7		1.14	1.36
							5990.32	9619.48					8096.4	13377.4					10185.1	21464.2					12560.6	19568.8		1.2	1.26
							19003.7	15034.1					22807	11250.2					10465.1	24408.1					25221.1	32383.5		0.99	1.04
							11738.8	20534.7					12041.1	11568.2					13503	14916.5					16011.4	21241.3		0.96	0.92
							15766	11346.8					10459.6	20389.5					13718.8	13269.7					32524.3	10269		1.04	0.73
							24171.3	10849.2					13151.4	9128.32					10926.5						25547.7	9627.42		1.19
							10793.1	14959.2					10815.3	11689.4					12302.8						6341.11	11496.9		1.17	1.9
							14177.9	12339.2					8546.89	11571					11480.2						22939.3	23097.6		0.97	0.95
							7831.63	25899.9					9841.76	9180.01					13315.1						5836.62	26379.2		0.9	0.93
							5694.64	14425.3					12668.2	18892.9					11266						9306.84	17148.8		1.23	2.19
							7273.57	15262.5					13158	13160.5					11787.7						13151.2	23512.3		1.17	1.36
							10012.5	10177.7					12664.7	11472.8					11533.7						9699.84	20951.7		1.17	1.19
							29977.6	9900.31					14739.6	16315.4					13054.7						7717.24	33156.1		1.18	1.06
							8583.79	9255.65					6206.45	12542.8					9811.3						7757.75	25507		1.05	1.11
							12065.9	13492.2					10361.5	12212.7					11544.4						8910.24	24452.8		0.95	1.03
							12797.7	11898.9					10172.9	11873.5					10533.8						15295.4	25765.5		1	1.17
							15322.8						14903.1	11711					10194.3						22040.9			0.66	1.09
							9785.76						9764.2	13687					15130.5						11333.7			1.44
							11473.9						9454.48	12695.3					10654						20862.7			1.13
							6347.65						11340.4	17146.8					11768.4						27434.7			1.24
							9049.58						8620.15	13236.1					13068.9						14722.5			1.23
							9607.61						12619.1	9177.56					12600.1						12457.9			1.1
							8189.11						10254.1	15798.8					10904						12463.5			1.13
							26210.4						7345.99	22938.2					13924.8						26524			0.98
							16017.3						6148.48	10603.9					10720.5						12777.8			1.15
							7968						7471.53	12296.2					11677.8						11657.6			1.13
							17210.9						10585.2	13870.2					11119.4						5183.23			1.3
							10415.9						13589.8	13904.7					10040.7						17133.4			1.42
							26303.1						9365.63	10571.9					12600.6						9704.93			1.28
							21338.2						5367.52	25364.4					14774						14873.8			1.19
							10919.8						5452.02	19131.3					11336.4						13167.8			1.26
							7670.6						9238.2	11552.2					11105.7						14725			1.23
							8705.91						3978.05	9159.28					13117.2						7621.88			1.22
							14525.6						5161.98	11183.8					15423.9						6065.71			1.19
							31321.5						7955.4	13390.3					11733.6						7745.49			1.74
							23096.2						9862	11628.3					9841.79						10091.5			1.24
							25772.9						8512.24	12289.9					13037.4						22649.1			1.35
							3852.47						9975.32	11930.1					11828.3						18227.4			1.29
							6498.27						8830.1	11709.9					11992.2						37124.4			1.36
							7598.71						6472.6	18473.6					11235.6						16525.1			1.3
							8139.93						8228.54	14380.8					11480.4						12302.2			1.21
							28682.3						8102.47	15153.8					14780.1						16850.3			1.2
							33513.3						4249.52	15401.9					12971.2						6133.73			0.93
							10620.2						10381	19363.9					12290.3						27311.9			1.24
							6363.36						9784.93	10834.7					10138.5						13466.3			1.37
							10584.4						10222.1	12015.3					11343						9943.01			1.49
							6146.34						10609.4	16484.6					11860.5						9805.71			1.1
							32622.2						6734.15	11190.9					10370.6						18463.1			1.33
							45434.9						9859.57	17899.5					11072						14549.1			1.26
							42300						3174.76	24633.4					10915.7						10381.9			1.08
							20240.6						11731.6	22039.2					10157.1						12893.4			2.26
							11962.3						7689.81	23471.6					11029						15489.8			1.36
							10049.1						9761.53	19744.4					9873.95						5074.9			1.41
							14451.3						7339.74	14013.1					16300						11031.9			0.94
							6877.98						10388.5	11597.6					10879.8						9656.52			1.37
							6325.01						7098.41	19169.1					11857.9						6226.02			1.58
							21757.8						9241.94	17124.7					12212.9						26596.4			1.58
							6002.79						9001.2	19269.7					12280.3						21079.5			1.12
							11179.4						9653.68	8175.26					11084.4						8140.29			2.34
							25802						11620.5	12662.3					9853.37						15699.2			1.64
							8731.97						6521.74	21039.2					9866.7						8964.75			1.8
							15092.9						11004	13771.7					9941.88						14179.3			1.93
							52920.2						8669.1	14766.3					10047.8						21661.5			2.74
							5429.03						4963.89	18669.2					9684.15						11627.2			1.11
							37004.6						8710.33	10497.8					9973.55						18321.3			1.48
							24867.3						9791.44	9576.1					12356.5						18712.9			0.93
							13348.1						8014.3	17076.2					10470.4						18537.1			1.09
							4780.91						7649.88	10749.9					11641.2						11756.2			1.01
							16805.8						10326.5	15456.2					13547.5						9129.19			0.95
							5379.21						9546.64	12654					10696.8						12164.2			0.95
							5894.45						14071.2	10911					13125.9						22401.2			1.09
							13966.9						10069	15067.4					11072.8						18888.4			1.14
							4583.92						11588.7	10968.5					10709						12132.9			1.78
							7068.84						12856	18851.3					10370.9						10036.4			1.28
							14885.7						5538.82	13463.6					11345.9						14047.1			1.16
							6189.03						5626.19	11072.3					10018.1						10405.5			1.24
							7911.93						7178.43	8738.26					10697.9						28038.1			1.13
							5398.47						10847	12843.6					12670.7						12680			2.32
							5553.08						9032.01	9569.86					10430.1						14581.7			1.13
							6912.47						9991.15	20809					10284.8						22904.7			2.03
							9003.86						6238.36	13183.5					12588.1						16385.2			1.26
							6659.57						7072.4	19104.5					10880.8						22894.6			1.61
							7065.02						8689.54	11616.1					11819.3						6851.23			1.83
							12158.6						10466.8	15654.8					11382.6						24090.4			2.32
							14161.3						8537.88	10028.2					13488.8						14929.4			1.04
							5729.48						7908.12	13676.2					12230						25708.5			1.33
							13487.5						5743.26	12044.5					13712.5						19170.4			1.51
							7259.47						9513.86	10272.8					11211						22986.4			1.17
							9568.25						9763.46	10696.8					10457.8						18654.9			1.24
							4583.79						14144.3	14498.6					11545.8						7210.49			1.54
							5641.67						8273.4	10491.3					11784						18664.8			1.33
							9228.34						6204.11	4762.05					9680.61						19165.8			1.43
							7313.6						3780.37	14930.3					10873.4						11289.8			1.45
							10263.3						1581.19	9878.84					10707.5						19883.8			1.31
							14184						1001.39	10041.2					12847.2						19687.4			1.51
							4847.27						4747.88	22117.8					10176.2						22680			2.67
							14221.4						1878.04	12669					11459.5						8586.31			1.17
							6074.63						4273.01	11551.6					10405.7						18964.5			1.49
							9487.1						3887.98	12146.1					10783.8						6188.22			0.89
							10152.8						8996.18	10527					9741.07						28751.5			1.18
							17955.6						2142.81	16553.8					10748.3						15278.5			2.78
							29233.3						4162.39	11165.8					11750.5						18748.9			1.47
							11850.2						3485.07	13398.1					11991.8						7509.09			1.08
							8285.74						3453.79	10265.4					10125						6948.52			1.95
							12285.6						6166.08	15383.4					11260.2						19723.5			1.39
							37319.5						5242.39	11917					10549						16332.6			1.3
							12982.1						5561.15	21212.2					9689.7						22284.8			2.25
							14151.6						4760.24	11939.6					9885.38						20796.6			2.3
							24795.2						7995.46	16659.8					12031.5						26460.4			1.15
							10804.9						3373.84	15479.9					12017.8						10791.4			1.6
							13407.4						1894.14	15649.8					12761.1						21275.7			1.54
							12917.9						3828.79	19324.6					11211.5						15581			0.96
							4280.22						3843.01	24217.8					10812.1						11771.9			0.89
							18441.8						4558.34	11503					10678.3						13986.4			0.99
							8500.6						6871.72	12365.5					11646.5						22078.1			1.1
							19467.4						3755.23	10877.8					11070.1						8547.46			1.22
							18483.2						2608.82	12179.2					11068.9						12875.7			1.04
							13502.1						4481.22	17378.5					11234						15810.2			1.45
							21645.8						11931.1	21712					12384						21853.4			1.02
							16475.5						9507.79	13220.8					12391.4						12308			1.29
							4908.78						4284.92	18871.9					11006.9						9391.05			1.37
							13282.5						10088.5	20321.1					10409.1						19211			1.28
							12432.5						7760.54	11203.3					11652.6						7638.91			1.26
							6104.45						2075.02	16578.8					14740.2						18764.8			1.28
							6579.27						6684.24	18808.3					13070.7						14597.8			2.04
							12923.3						1875.72	11410.2					11303.4						14335.5			1.8
							14911.2						2834.92	15074.1					15009.4						18696.5			1.4
							12246.5						2732.58	11330.7					10176.6						19429.6			1.32
							7532.04						6169.24	10517.2					11626.3						20410.4			1.97
							4761.86						3141.82	10787.4					16192.7						7583.06			1.35
							15899.5						4938.82	17959.2					17437.5						16764.6			1.06
							24471.3						1383.72	24020.6					15319						18110			1.21
							14672.4						7860.31	17682.2					13347.4						14383.6			1.71
							28474.3						6074.08	13857.8					15949.2						10173.1			1.2
							18607.2						8506.02	11464.8					14431.5						9505.71			1.49
							4773						5913.14	10751.4					12787.6						21439.4			1.17
							17238.5						4312.64	10161.4					13783.6						16992.2			1.26
							3326.33						2586.83	14411					12122.5						7475.61			1.34
							8031.62						2724.38	11027.5					16479						7210.74			1
							4596.86						3869.6	12772					13958.1						11774			1.43
							12754.1						3438.79	13278.5					14117						15919.5			1.61
							4693.59						4415.04	11359.4					14874						32998.8			2.32
							34228.8						3169.08	13855					15996.4						18735.2			1.15
							8937.14						3198.33	16966.6					16847.8						10167.2			1.02
							4527.65						3753.51	12014.3					13929.8						10953.2			1.97
							22117.2						9771.17	16516.2					15753.1						16563.3			1.19
							21839.5						4117.57	12982.5					12186.1						19665.4			1.02
							5125.86						2818.58	15041.2					14641.4						28736.7			1.35
							10409.3						3167.12	15059.5					17332.8						26960.8			1.38
							10555.5						4899.01	14020					15364.9						12817.3			1.24
							6342.7						3605.89	16182.3					15565.5						15648.5			1.21
							6753.38						7935.9	15252.8					12593.1						19131.2			1.34
							12209.8						7986.98	14042.8					14353.7						19350.4			1.27
							11080.1						6461.34	9417.21					11427						8907.61			1.51
							4049.99						2333.84	8559.4					14007.6						11689.8			1.37
							12755.6						3451.95	11491.3					16108.6						12370.5			1.28
							3296.01						2246.59	10338.7					17551.6						12359.8			1.4
							17214.5						4976.3	18412.1					17113.6						8727.87			1.19
							9363.82						3710.55	11669					14247.1						18615.5			1.45
							5796.19						6381.94	19537.1					16835.3						10679.6			1.09
							5737.46						3085.72	12566.2					16013.4						13146			1.39
							9431.82						7432.97	19369.2					15563.1						16673			1.13
							7061.33						5149.9	14599.3					13408.2						5356.58			1.68
							10040.1						5041.44	10665					16067.1						14426.6			1.34
							25961.2						3218.67	18512.6					14624.2						31135.2			1.21
							11511.3						2452.46	20854.9					15041.3						16277.2			0.92
							8737.43						4408.88	14643.6					15490.5						11651.6			1.34
							3908.41						5151.54	12304.1					12533.2						20933			1.75
							11929.3						3481.78	18247.1					17338.3						14232			1.63
							6604.66						1923.33	14191.6					17094.3						40242.8			1.09
							6982.89						3519.33	11216.5					10999						24209.2			1.36
							15717.7						3329.18	13802.5					11201						3454.29			1.18
							6867.46						4013.12	11132.6					11395.6						20222.2			1.2
							12800.4						9582.09	22869.3					13006.2						8868.41			1.24
							5639.14						3019.25	8238.3					12591.2						18260.5			1.33
							10757.5						4192.67	23391.1					15624.6						9225.81			0.97
							14860.6						7095.03	12300.2					16442						13942.7			1.12
							15355						1713.64	13264.7					11649.4						14028.8			1.69
							6402.75						7935.82	16212.9					14922						8752.95			1.46
							34352.3						6946.02	15431.6					11455.5						24156.6			1.59
							14352.5						3213.16	12781.5					12039.8						20989.7			1.47
							19784.9						6297.18	22433.6					14896.5						50594.5			1.36
							10135.6						7406.12	16454.1					15503.1						8998.11			1.56
							6449.4						5143.8	18640					17553						17558.1			1.41
							6790.67						5705.39	10938					14007.4						16252.1			1.47
							9045.63						7845.62	12737.7					9740.99						13044.9			1.14
							9735.57						3233.26	12089.1					11631.7						7656.14			1.57
							7045.9						10556.7	16326.1					14860.6						18978.7			1.32
							16459.5						2822.06	21374.9					14367.3						17458.3			1.64
							5337.57						5953.03	10818.8					15139.7						23596.5			1.1
							11788.7						9862.63	12195.2					16465.2						8882.81			1.5
							13280.9						7955.22	18674.2					12965.6						12265.5			1.36
							22514.4						2522.69	15778.5					14307.3						14692.5			1.12
							10989.2						9053.07	11243.3					11560.3						23689.1			1.67
							9933.62						8739.93	15317.1					14844.4						12536.5			1.11
							24033.5						9982.22	10726					15794.8						21207.7			1.22
							11246.5						7731.62	9566.94					13626.4						13794.2			0.95
							10930.2						6323.96	15188.9					13658.1						10832.4			1.54
							13994						5404.54	12092					11199.1						17365.8			1.28
							5295.12						7674.75	11930.6					16619.4						15811.2			1.27
							8709.91						5929.84	16385.2					11368.4						8408.68			1.29
							7856.85						6628.41	14101.8					15866.6						12112.2			1.06
							9486.97						7230.34	22508.6					15568.8						19461.9			0.9
							14621.7						7920.33	12833					14268.7						7576.04			1.08
							4892.85						7039.6	11332.3					17355.7						17160.8			0.72
							13795.8						6902.44	11491.7					12201.1						9394.85			1.41
							36328.9						8243.67	9436.26					15382.6						12917.6			1.36
							10008						8209.07	16818.8					15700						10218.5			1.05
							21526.9						3389.69	13040.4					16715.2						12191.3			0.93
							8471.7						5764.62	12287.1					14928.2						10475.3			1.26
							11375.7						2923.59	11114.2					15989.8						43407.3			1.55
							16729.6						6941.13	12516.5					12949.6						7056.61			1.79
							7701.79						4346.12	16326.3					14364.4						9444.19			1.53
							30906.7						4983.34	16556.8					12978.9						20072.5			1.57
							18293.4						7378.86	9788.16					14862.2						12719.9			1.39
							6127.85						4270.74	12116.9					13032.9						18342.3			1.62
							10206.1						4458.61	11446.3					13417.7						8977.86			1.79
							8136.45						9530.09	13780.3					13770.1						17225.7			1.01
							22795.5						6400.68	10093.4					14948.2						13463			0.98
							28517.2						3605.02	14776.2					12677.6						9303.39			1.1
							18709.9						9090.76	15689.2					11778.2						6281.32			1.46
							18763.5						8150.46	20218					11456.5						37758.8			1.21
							22678						7040.48	13189.5					12840.8						34991.9			1.23
							35046.6						5057.09	10871.9					18186.2						17229.1			1.04
							17217.2						11324	23264.3					14764.4						24436.3			1.09
							48540.8						6312.07	28284					14151.3						13901.1			1.47
							5853.99						1599.6	11772.5					14143.5						16159.2			1.52
							7341.26						5481.24	31438.9					12837.6						12946.8			1.61
							7279.75						9569.36	11851.9					10799						31621.8			1.69
							6951.84						5306.76	9796.33					12562.3						19404.4			1.11
							6468.77						6524.72	12193.1					14236.6						8252.36			1.39
							13507.9						8050.65	15992.9					13047.2						22331.8			1.54
							13465.7						7381.1	13072					13691						21481.2			1.45
							4206.73						6351.9	17753.3					14663.2						18302.9			1.18
							7130.16						5128.08	23801					11472.8						12696.3			1.52
							10861.6						4988.64	15524.7					14145.5						17359.5			1.28
							4220.93						6646.45	13158					15162.2						10324.6			1.18
							8078.69						1618.21	14115					11861						21112.7			1.44
							18297.7						7188.81	19527.5					14966.5						7355.21			0.89
							16036.2						5646.16	16056.2					12515.9						10736.6			1.24
							9053.61						9488.22	25463.4					11633.7						15419.9			1.12
							10190.9						6779.49	27237					11658.9						9731.45			2.78
							5543.93						3645.79	10616.9					11531.9						20685.5			1.11
							8923.41						5964.99	17512.4					16658.3						18430			1.21
							7522.45						3126.94	10838.7					10188.6						10650.2			3.13
							3985						4011.8	11466.2					10190.3						14350			1.48
							13834.7						8780.58	16022.9					12624.9						5654.8			0.94
							3970.74						7906.19	12156.1					11448.2						11538			1.44
							6378.05						2854.15	12373.3					16830						10297.1			1.19
							16756.9						3023	19948.3					12636.8						19577.2			1.16
							9635.01						7413.79	16547					14360.1						9303.45			1.15
							10361.3						3817.81	18071.6					13476.4						15118.7			1.21
							16498.2						5925.33	18966.2					12658.2						9836.42			1.32
							3630.91						9388.94	15820.6					13607						12573.4			1.16
							9300.55						6853.38	15642.5					12032						22585.9			0.86
							8635.95						4963.81	13323					11170.2						8470.66			1.17
							7138.81						4274.07	17072.6					13951.5						21184.6			1.09
							5665.42						5701.36	13829.1					14782.6						30738.2			1.07
							9556.06						4233.73	25415.7					12518.4						26527.1			1.02
							5597.31						6602.92	15791.2					14721.7						4207.62			1.08
							18806.3						3459.09	13972.4					14898.8						17681.6			1.21
							5384.5						7108.7	21617.3					13942.8						23985.2			1.1
							10083.4						3842.62	18190.5					11525.1						21449.5			1.04
							10032.5						3111.65	16787.9					14412.3						9178.84			1.19
							4538.71						6648.23	18798					9742.43						21306.5			1.29
							13353.8						4156.28	22287.8					10195.5						14886.1			1.13
							4692.99						2200.07	16351.1					11107.3						18916.9			1
							14744.1						7735.8	10740.4					13256.6						24855.4			0.99
							12623.6						6398.98	16381.3					11012.1						12604			1.31
							6795.81						3627.43	26743.9					17635.5						39141.3			1.15
							6665.81						10761.5	20112.9					11622.2						7822.76			1.29
							9701.47						5640.53	12781.3					14803.8						10611.6			1.07
							7966.95						5800.43	14900.6					10884.3						21150.5			1.53
							10545.2						10514.5	26783.1					13157.2						16351.7			1.18
							21925						7337.6	11000.6					15168.2						16463.7			1.34
							11510						6751.38	21586.5					11971.6						10751			1.23
							8969.6						12191.9	25531.9					12702.6						16462			1.55
							4803.23						9311.16	12022.6					14292.7						7003.93			1.14
							14974.5						7519.95	12095.3					12028						31364.7			0.93
							5947.95						1130.14	30274.6					14412.8						25693.5			1.4
							5861.99						2751.81	27257					18432.8						13716.2			0.99
							8222.35						5038.03	20105.8					12172.1						19125.1			1.1
							11051						9843.04	16471.6					11171.1						10080.9			1.58
							31942.4						3245.75	23014.5					13739.4						10642.1			1.63
							12289.4						3655.25	16893.9					12107.8						14477.5			1.3
							2624.27						15056.7	17360.5					13215.2						22003.2			1.16
							10064.9						10089.6	14640					16133.6						10473.9			1.29
							5390.56						8633.27	14697.6					13908						11146.9			1.53
							10235.7						5890.83	17461.6					11914.4						13589.7			1.89
							6343.37						14278.1	13873.8					12051.3						16557.7			2.12
							4331.98						11627.3	13855.5					14122.5						16441			1.27
							2628.93						7143.35	23051.3					13680.7						9948.51			1.71
							18918.3						17417.5	15410.3					9911.38						28778.4			1.8
							20542.8						4698.67	18398.3					15122.7						29580.4			1.2
							14693.8						12953.7	16433.3					13446.1						7120.38			0.96
							9138.14						10884.2	10898.1					10036.3						20510.6			1.66
							19747.8						11316.2	14818					13180.3						9439.86			1.3
							4462.21						7800.06	15922.9					12215.5						9237.26			1.58
							7891.88						7261.67	16709.6					14523.1						17078.1			1.34
							10121.1						8484.86	28793.7					15597.9						7975.19			1.18
							16906.5						5955.32	10923.8					12903.9						19369			1.49
							16694.7						14808.8	18636.5					9932.44						14483.1			1.9
							9329.28						12673	18341.1					14131.3						11019.1			1.56
							16613						8389.56	12492					11574.3						10202.7			1.39
							15906.2						10952.1	17896.5					13648.7						13897			1.59
							22403						7255.27	13368.4					15224.4						13979.5			1.3
							17589.5						12137.9	11437					10228.8						9850.95			1.99
							18036.7						12276.9	10364.2					14562.8						8821.07			1.07
							10380.9						6459.43	13919.9					12509.7						18775.5			1.38
							24876.5						10926	14695.5					11771.6						13575.3			1.12
							9865.26						13755.8	15155.2					12687.8						15496.5			0.87
							12300.1						15055.6	11300.7					15644.8						24722.1			1.35
							9961.46						9827.37	14750.3					12294.8						10944.3			1.73
							10774.8						10799.4	12604.2					12776						29752			1.44
							14640.5						11357.7	20022.2					14063.5						21413			1.23
							11083						10697.5	10874.4					14778.7						6714.41			1.08
							11351.5						10010	13804					14815.3						38003.2			1.47
							8706.16						10387.8	16618.2					14211.8						11127.9			1.08
							12173.6						17309.7	11220.9					12141.5						12213.7			0.83
							3507.23						14286.7	12063					12374.6						11899.3			1.65
							4717.63						14591.5	23565.7					12403.8						16462.7			1.03
							12288.7						12714.6	23464.2					12372						16276.2			1.35
							9718.76						10118.3	11500.9					17724.6						11048.2			1.31
							31460.1						8300.7	20031.2					11844.1						16232.6			2.47
							16172						11494.6	16441.7					13250.9						24914.3			1.35
							25940						11000.4	11078.9					17416.8						16734.5			1.01
							4830.28						10678.8	19171.4					15000						18950.5			1.44
							13044.6						5342.39	11449.8					13559.5						29810.3			1.33
							20877.4						10959.3	12932					11571.7						13762.5			1.41
							18786.4						9807.04	17651.2					16650.3						39832.2			1.68
							6295.44						11261.7	15849.8					16086.9						20796.3			1.46
							14589.1						10242.5	18037.5					15959.1						23249.2			1.19
							10731.9						15989.7	10613.5					13920.2						8987.32			0.89
							34007.9						13498.5	16811.8					11474						43969.5			1.27
							11027.6						16402.1	17930.4					10031.9						8422.86			2.09
							11743.2						13830.8	21783					11399						17708			1.25
							32808.6						10286.1	14024.5					18107.1						24870.8			1.41
							28326.3						12966.3	12757.3					12290.8						25579.6			1.37
							48331.8						11763.6	13979.9					16697.1						16534.4			1.32
							7623.66						12023.4	11311.4					13789.7						26272.5			1.27
							15538.9						9138.73	10782.3					11847.8						12545.3			1.41
							19273						16153.2	12862.7					17771.7						12215.7			1.09
							10717						9791.77	10885					13193.6						23974.1			1.1
							47581.9						19887.2	11871.4					9929.29						20304.6			1.4
							11810.4						9322.56	17268.9					15762.2						13546.6			1.07
							14706						8558.29	11056.7					16076						7256.9			1.45
							22617.7						6507.07	13568.2					14690.3						35813.6			1.55
							13055.4						7628.83	16438.4					13589.6						13570.3			1.57
							8953.13						7396.4	22621.2					20036.4						43511.9			1.02
							12613.2						7126	16375.9					12206.5						20253.6			1.32
							7021.63						10378.5	10746.4					13856						6562.39			1.55
							4803.85						9720.91	18778.5					18161.2						20623			1.07
							11263.7						9471.16	14446.3					12727.5						18375.6			1.12
							28067.1						6905.96	18087.3					16115						10114.8			1.16
							14242.4						7559.82	11600.9					12039.1						10002			1.72
							11827.8						9801.98	14691.7					15320.1						22097			1.24
							33587.4						10360.6	11126.6					15148.1						12525.1			0.94
							8353.6						10384.3	25728.7					11579.2						44680.4			1.35
							25094.4						7184.44	11079.6					18039.3						11168.7			1.19
							8101.37						8836.53	34038.5					15237.1						16921.5			1.16
							17112.2						14392.4	13810.8					14717.2						22394.5			1.64
							5640.77						12002.7	12783.9					9766.95						15456.8			1.99
							6363.56						14968.8	13777.7					16329.9						3293.4			1.18
							30494.5						20712.9	15746					14970.6						34749.6			1.01
							8758.71						17281.1	16662.4					12988						11100.2			1.22
							16425.6						19296.2	14124.5					11512.5						18585.6			1.05
							6614.52						12100.9	16799.5					12501.5						14404.9			1.17
							7130.4						5646.88	22079.8					12856						9305.16			1.35
							8137.93						6797.71	13724.3					11696.6						14779.8			1.49
							6336.87						4131.95	13004.1					11998.1						16782.9			1.5
							7699.25						9978.46	11148.4					12385.6						20459.3			1.47
							7457.06						8035.62	11579.7					11104						13622			1.32
							6188.7						7215.76	15851.5					10773.8						17021.4			1.66
							7552.25						10718.5	25737.5					13527.3						8873.06			1.07
							6335.13						8810.94	13830.8					15488						14562.7			1.11
							7771.93						11057.2	16383.2					15007.2						17176.8			0.98
							4907.95						8550.64	10939.7					11711.8						13255.3			1.66
							12912.2						12231.3	21137.5					12321.3						20294.2			1.42
							9269.99						9363.97	22789.3					14623						12927.8			1.22
							5705.9						9036.84	19604.4					12194.8						13361			1.47
							32378						16278.5	17848.7					12255.7						14899.6			1.3
							5722.89						9829.59	12509.8					13332.6						21983.2			1.39
							21300.6						8237.61	13628					12819.1						7061.03			1.18
							8760.13						10929.6	10585.6					15520.5						11180.8			1.27
							15780.8						12012.1	12911.7					18157.1						15056.6			1.22
							6937.32						8376.72	21910.6					10733.5						11661.5			1.01
							12346.7						12966.6	12338.2					16416						13876.5			1.35
							25160.9						12198.2	13536.9					20244.5						13052.1			1.31
							18977.4						11508.1	12431.3					13679.7						24116			1.16
							17851.4						11321.7	18954.7					19104.9						8268.25			1.12
							8056.59						7154.48	15453					13919.7						11681.1			1.49
							16083.2						9862.01	10777.4					12207.5						14089.8			1.14
							7462.62						9865.15	21446.6					17022.7						11680.9			1.16
							7699.1						14117.5	14122					14712.6						18067.5			1.38
							6049.77						12166.6	14191.5					17135.6						10328.1			1.23
							6009						11175	11233.6					18553.2						8296.58			1.14
							9313.73						6529.67	10505					13976.6						14162.1			1.32
							58133.4						9111.24	17535.9					14516.1						14893.6			1.73
							12847						5416.46	14400					17378.2						8453.21			1.01
							17916.1						11517.8	28923.5					10570.7						14673.8			1.21
							10302.3						11815.1	10660.2					19579.5						20753.9			1.19
							29375						10446.4	12024.1					16670.5						33300.2			1.02
							9225.42						11237.3	12982.6					10990.1						33649.2			1.15
							18228.6						6063.57	20666.2					18072.7						15736.9			1
							9360.32						7257.81	12130.1					11592.6						8018.25			0.94
							10021.1						10544.2	18967.4					16431.3						14792			1.49
							9375.42						10256	14830.1					18440.8						8874.7			1.29
							5741.7						5427.06	12805.6					16772.3						17988.3			1.24
							12195.1						10561.6	13090.9					11500.2						12104.9			0.88
							9972.22						8974.21	10634.3					10667.8						25058.6			1.6
							8991.4						10038.4	20449.1					10140.4						16606			1.62
							8557.61						8675.24	11416.5					13903.1						20924.8			1.22
							8194.48						8490.66	13494.4					19494.6						9616.36			1.06
							5385.28						4627.3	12658.4					11691.7						5241.71			1.26
							20132.5						11544.1	14000.8					16710.5						16078.9			1.14
							10412.4						8577.53	13065.5					11761.7						16228.1			0.67
							14156.8						6802.46	13018					14640						18071			1.3
							32270.2						6131.18	13454.2					15645						18604.3			0.98
							7838.11						4396.18	12966.8					17189.6						8713.9			1.05
							5297.12						6780.79	17905.4					14135.7						10531.7			0.81
							17402.4						5930.64	15806.2					21700.3						20917.1			1.3
							13627.1						3424.25	12209.8					14557.5						9292.43			1.25
							7016.25						5259.33	13291					15092						6149.54			1.2
							6839.74						6512.24	13070.1					16580.7						16863.1			1.46
							37520.1						7699.71	9383.49					15988.2						13986.8			1.4
							6964.07						7497.14	13193.1					15208.7						14976.7			1.6
							43174.6						6859.08	12406.8					13240.1						25141.1			1.33
							8592.76						5671.67	18926.5					16988						16204.4			1.36
							26401.7						9337.45	18299.5					16340.7						11464			1.62
							18933.2						6994.45	16879.5					18448.8						12201.2			1.61
							40605.6						6555.26	14285.3					17486.6						16905.4			1.14
							7394.34						7318.04	22389.3					17985.3						6986.69			1.39
							4433.48						10957.2	12402.5					14123.2						19993.6			0.97
							27845.6						11475.8	9618.76					10252.4						14571			1.27
							10538						8959.96	22054.2					20930.7						24443.8			0.99
							15823.5						10127.5	11572.5					13069.6						8804.32			1.61
							9664.43						9590.97	24138.3					14528.3						12021.6			1.71
							52474.8						4110.14	12339.6					23351.5						17779.8			0.98
							8430.67						6721.17	14654.5					14987.1						13635			1.54
							29805.4						10192	11950.3					22193.6						13353.1			1.07
							16512.5						7129.02	10722.5					20245.8						28254.2			1.35
							8007.97						8519.83	15190.9					21882.3						12503.9			1.07
							6987.46						9887.47	23819.7					14629.5						6832.32			1.45
							7775.82						9334.43	15630.6					19525.3						11949.3			1.13
							29902.3						9312.04	19722					15597.2						8246.79			0.89
							22713.9						7987.5	13423.1					16464.8						15405.7			1.88
							9692.03						9078.86	15904.4					19130.8						21197.5			1.26
							16797						7954.65	12544.4					11048						21009.1			0.64
							8944.65						10003.1	21886.2					12462.2						15881			1.98
							6083.01						7599.26	21496.5					17862.1						13864.2			1.22
							7576.36						6560.26	17580.8					16786.5						4942.88			1.33
							5773.17						6397.07	18576.4					15626						18169			1.07
							10724.6						9350.45	17197.6					22410.5						13511.9			1.11
							25827.8						9047.72	13324.4					19369.1						9762.51			1.11
							7124.22						7348.84	14029.8					16549.3						10626.6			1.89
							7353.6						12375.1	12364.6					18005.6						16313			1.72
							14092						12915.4	24414.9					15267.3						22450.2			1.53
							20652.8						11473.7	12540.3					16610.5						8253.58			1.53
							24143.5						9983.83	22113.5					12453.2						12516.9			2.04
							3920.49						6957.79	16274.1					13871.3						11966.2			1.46
							4980.31						11820.5	9865.96					16509.1						7782.43			1.1
							5022						10303.9	17222.2					13856.8						15092.1			0.77
							9662.21						7739.6	13897.9					15150.4						11655.8			1.04
							9421.28						8995.38	12056.8					17698.4						28642.5			1.79
							5706.91						12054.2	11336.9					13873.7						6196.04			2.02
							13471.6						11892.8	16736.5					17832.7						12352.2			0.98
							15959.9						7334.27	12015.7					12733.7						38474.1			1.47
							38343.7						8923.46	21598.4					14292.2						14901.6			1.33
							26659.5						5458.58	15097.8					12063						9461.36			1.32
							8796.46						4510.55	10495.1					16825.1						18350			1.26
							6901.13						9664.46	16993.1					12331						11494.9			1.71
							8853.11						4233.8	14287.4					15689						12767.4			1.46
							10281						8609.04	23030.6					22749.5						16211.6			1.1
							6169.86						5695.09	14521.9					15792.1						13230			1.9
							9834.86						6776.75	14961					14874.3						16309.5			1.46
							9033.86						11906.5	17463.6					14993.9						12133.8			1.29
							5246.78						6561.88	12044.9					11883.6						23274.6			1.26
							5722.59						6678.14	13977.2					16968.5						11624.8			1.27
							16559						8882.16	15690.4					18330.8						31070.1			1.16
							7870.13						5784.01	12602.1					10789.1						19554.1			0.89
							5805.85						12207.4	15996.5					21281						20423.7			1.13
							8771.97						10189.3	20465.9					14594						6493.88			1.6
							17167						7416.17	20059.2					17413.6						16212.6			1.25
							25873.7						8932.37	13276.2					14655.9						11900.1			0.86
							16504.3						8235.81	17652.7					15224.7						13074.2			1.37
							28413.7						6849.11	19949.5					17371.3						11889			1.43
							9583.18						11098.2	20700					16246.8						9810.15			1.75
							10550.1						9392.12	13968					11263.9						12320.3			1.02
							9555.07						7931.4	14124.1					17748.7						22792.4			1.46
							57725.2						7782.76	11612					16387						12623			1.03
							11890						6946.19	13488.9					17911.8						9168.71			1.64
							4180.58						9199.26	21766.5					13726.4						17011.8			1.4
							10811.5						10088.2	24565.7					18099.3						32208.6			1.33
							16194						6969.87	10463.5					12940.8						7081.71			1.28
							7864.36						8111.81	17317.6					16388.4						4989.23			1.26
							15305.9						11255.5	10901.7					13790.4						12556.4			1.47
							6485.63						2676.29	11026.5					11990.5						8760.24			1.08
							7894.61						10721.1	11808.3					17907.1						15927			0.88
							8506.36						6895.68	19837.6					12721.4						14625.5			1.13
							37980.7						12469	19738.2					19120.2						17651.6			1.44
							13806.7						3791.33	11018.4					12669.6						33797.4			1.32
							17987.2						6872.15	12186.8					21104.1						10428			1.19
							7745.4						4716.3	20562.7					16089.8						20279			1.33
							24667.8						10656.3	15155.4					10447.4						14188.1			1.2
							9589.56						13307.3	15841.1					18511.2						13243.4			1.13
							7423.85						15313.6	18156.7					15096.3						28519.2			1.15
							4287.8						14244.8	9801.8					17403.2						20714.2			1.32
							4021.64						8625.79	12441.3					16151.4						19762.4			1.06
							21784.1						15583.9	14938.1					10411.6						15403.7			1.26
							8003.56						6240.92	11853.8					10798.8						18296.9			0.87
							9209.86						5943.2	20923.3					13202.1						24831.9			0.87
							36756.2						7608.54	18401.2					17805.9						15999.4			1.21
							16634.8						9965.71	13070.1					18887						12836.1			1.53
							5204.06						10816.6	10966.1					13377.6						11330.7			1.88
							16106.5						11564.3	12987.6					17868.6						13724.5			1.39
							6304.38						8608.77	16285.5					10670.5						12601.2			0.73
							6406.07						5937.36	13993.9					15291.6						10672.5			1.5
							22661.5						8682.91	16224.3					11937.3						11063.2			1.36
							5405.55						4657.96	17044.8					10137.9						22319.4			1.11
							4727.51						8422.9	14276.3					13467.9						14801.1			1.63
							9063.82						6933.65	23047.1					14352.5						16272.7			1.37
							4998.87						3854.06	17758.3					16801.5						17708.4			1.52
							6081.77						6288.13	24037					17408.4						25845.9			1.15
							10230						5011.9	11298.7					13126.3						11186.8			1.65
							6636.1						9161.15	15133.7					11551.2						12687.6			0.9
							17285						7233.31	11618.8					20670						20454.2			1.3
							20938.1						6416.15	16044.2					16973.7						8137.86			1.71
							17955.1						8669.8	20214.1					10107.5						23198.5			1.03
							7738.9						8170.46	17770.3					11646.5						18294.7			0.76
							8395.36						8587.41	17288.8					17763.9						19112.2			1.59
							7094.62						12818.7	22413.5					18362.9						8850.17			1.43
							11341.6						8417.16	16230.3					14692.2						21080.5			1.09
							23863						9698.22	15144.3					18407.7						11607			1.43
							10732.4						7201.74	11114.8					11478.5						11436.1			1.31
							9731.73						3973.38	11267.9					17675.1						27492.5			1.21
							10438.4						8973.38	13367.1					13309.7						18469			1.5
							10423.5						4058.13	16551					17326.2						14895.8			1.19
							16753.5						9863.85	13901.2					10412.3						18463.4			1.9
							10229.2						9977.7	10753					10319						38720.9			0.69
							11271.4						7122.91	17118.8					20250.2						3281.38			1.32
							24708.7						9117.3	10886.9					15506						16065.5			1.2
							15682.7						7505.37	15789.5					13163.4						11683.2			0.95
							24225						7924.67	11513.6					16467.4						5547.47			0.91
							27511.7						13453.7	9028.59					13788.6						20951.4			0.95
							44591.5						4546.84	10122.8					18019.7						17107.4			1.53
							16706.9						5914.09	9991.28					14037.8						16730.2			1.31
							7909.51						5888.34	7770.7					10393.7						10706.5			1.13
							55869.7						7857.36	10507.3					17966.6						21689			1.35
							40483.2						3951.31	5650.13					20592						24459			1.34
							10305.9						8909.45	11770.6					17767.2						9226.68			1.46
							54666.1						10095.9	11502.4					14860.5						33996.8			1.37
							19876.5						6730.33	12148.2					18486.9						17703.3			1.34
							15079.5						4570.25	14733.3					13718						9019.21			1.46
							5253.81						6601.6	10077.2					11313.9						16706.1			0.77
							52268.1						10115.3	10030.8					16051.8						20951.2			1.28
							27150.7						12636	13746.8					19533						39011.5			1.26
							14957.8						10641	14086.4					11758.7						16641.2			0.71
							32645.1						7410.1	10220.2					14874.8						17147.8			1.15
							55649.4						7017.29	17772.3					19508.2						15546.1			0.92
							46704.6						5850.93	13419.8					16318.1						7938.43			1.5
							22645.9						3763.83	14845.9					11416.5						16673			0.75
							56344.3						3266.29	21409.6					11155.3						15504			1.06
							13549.4						6204.94	17837.2					19291.8						43931.4			1.23
							14715.5						5169.5	10633.2					13661.4						13457			1.1
							8016.33						3957.71	13610.7					14909.2						48599.1			1.24
							12991.6						6680	10934.2					16060.4						12999.6			1.08
							10098.4						7549.9	18026.1					13246.9						23533.9			1.14
							9781.69						10329.8	6431.91					11536						12198.1			0.66
							14381.6						3851.12	11753.6					17235.8						4944.01			1.38
							9750.42						5911.71	11685.3					18053.5						11528.8			1.19
							13259.5						7504.4	8021.32					16360.8						25192.4			1.15
							20059.5						14508.6	11967.2					12464.8						24938.4			1.49
							39038.7						7519.77	18064.9					15002.8						41743			1.28
							22248.8						7327.31	18954.3					13262.4						12385.8			1.52
							24623.7						7824.43	14384.5					14412.3						21049.6			0.66
							12053.6						7713.53	18213.9					17828.2						12896.9			1.36
							40472.8						4309.02	12314.6					12070.4						10839.3			1.41
							50527.1						2872.01	11253					10873.6						17402.6			1.18
							10938.4						12094	11009.2					11114.9						28708.5			0.89
							30591.6						6143.46	12346.8					20081.5						12758.1			1.32
							23267						8404.18	18531.6					14460.4						14377.5			1.81
							7440.72						6557.83	20437.2					16633.9						17769.3			1.31
							46423.9						8190.3	19454.2					21242.1						24580.9			1.08
							23854.4						6797.74	11161.4					15140.6						8742.89			1.31
							12034.6						6230.04	14789.1					14601.7						21641.9			1.08
							5320.79						12267.1	10051.3					18298.9						12378.8			0.88
							7461.87						4364.17	10739.5					15211.1						17360.8			1.36
							10555.6						6179.89	12076.5					17301.5						21553.1			1.34
							15273.3						5776.45	13470.8					21885.4						10663.2			1.2
							14468.7						6013.04	12087					20003.9						7899.79			1.48
							20258.3						5868.59	14147.7					13896.4						11605.7			1.61
							57949.6						4156.06	12855					11126.7						18082.7			1.59
							21827.7						6198.7	14526.9					16057.9						10092.9			0.57
							19592.3						7527.06	15854.8					11113.5						18445.4			1.17
							30957.8						7389.65	12019.6					18796.7						30058.8			0.96
							15642.8						8229.17	11651.2					13036.6						13343.5			1.25
							24010.6						3839.57	13776.4					14962						12268.2			1.22
							7092.29						6473.2	11986.3					14000.3						17024.8			1.64
							14193.7						5147.62	17486.4					10331.3						18523.9			1.24
							17171.9						5095.9	14482.8					11673.3						15691.5			1.39
							8417.05						5806.98	15937.4					18740						15658.6			1.17
							9409.72						7594.58	12672.8					10487						9906.57			1.32
							6100.22						3993.87	13583					14718.3						8620.41			1.24
							23378.3						2738.47	9577.7					13240.5						14217.3			1.28
							5255.02						5532.79	12237.1					13625.4						7652.32			0.95
							5371.01						5977.08	17910.2					10504.8						8230.33			1.07
							7434.31						7892.8	10902.4					15297.1						33547.9			1.15
							10620						5482.03	21373.3					20074.1						18980.8			1.07
							14468.1						5937.23	13789.4					13876						13854.5			0.95
							22692.1						5630.63	11426.4					10767.4						7428.72			0.99
							45492.5						6823.19	10739.8					15133.2						7708.94			1.33
							12618.9						9899.59	13308.6					14044.3						11078.6			1.91
							7248.61						12689.7	11903.5					11884.8						13570.3			1.71
							11617						12040	14770.8					12767.9						24078.6			1.61
							9190.73						9829.48	16159.6					14361.3						12242.1			2.18
							17103.1						6809.62	10469.2					13374.8						12005.5			1.56
							6360.88						13794.6	13198.6					16402.9						17681.1			1.23
							8650.34						8734.39	11579.6					13815.6						7896.51			2.12
							52453.9						8216.71	11087.8					13995.2						11395.2			1.88
							26338.1						9494.37	11527.5					14398.7						16711.4			1.72
							18287.9						2202.39	9378.04					18503.3						31973.6			1.23
							20897.1						3312.05	12977.5					17619.6						8510.73			1.09
							17590.9						6235.99	11333.2					17805.6						17023.2			1.93
							11829.7						20699.9	14520.7					19688.6						25482.8			1.4
							10625.2						2022.01	10133.3					15714						29282.4			1.2
							21365						2688.46	14532.7					15389.5						18444.4			1.28
							20862.7						6701.85	15625.1					15130.3						9605.27			1.54
							55972.6						1091.07	19460.4					18794.1						24672.1			1.26
							20136.4						2718.85	13318.1					17205.3						16126.6			1.13
							29856.1						12959.8	11310.8					17571.1						12852.7			0.84
							43462.3						9898.68	10614.1					16801						15609.9			1.94
							7939.54						4634.28	15531.9					13935.5						21426.5			1.46
							5529.44						13406.7	14739.4					15952.3						13921.4			2.12
							13553.3						4163.35	17042.7					14389.1						20833.2			1.53
							57456.2						11543.7	11320.6					12110						13471.4			1.31
							58478						3590.1	12558.3					13440						14561.1			0.94
							12105.9						6273.87	11473.6					19461.7						10108.3			1.16
							48081.9						13588.8	19274.3					18196.7						10200.5			1.21
							6905.22						6348.73	14794.5					14555.2						13084.6			1.04
							25314.1						3941.91	17742.9					10804.7						19574.7			2.33
							14376.5						9979.94	12870.9					15650.7						5940.51			1.86
							16567.6						10257.9	16565.7					13799						23067.5			1.44
							30034.7						8507.33	15138.2					17223.5						13213.4			1.41
							35631						11079.3	13136.7					15969.9						12871.5			2.08
							43234.3						3471.86	11983.4					13008.8						24029.7			1
							6864.33						9805.71	18176					18289.4						37731.9			1.49
							24139.4						5215.28	11175					17202.5						21343.3			1.36
							9533.17						5555.86	21656					10659.9						19134.6			1.12
							15239.1						1845.23	12278.1					21186.4						17083.2			1.28
							6576.16						2890.21	12668.7					15949.2						49336.4			1.93
							24568.7						2393.02	12444.6					19284.8						19375.7			1.13
							9160.97						16963.1	11667.5					19140						22819.1			1.19
							23007.1						1873.88	17184.6					16393.7						23157.7			1.87
							29531.9						2169.77	13292					14404.4						20000.5			0.78
							14158.9						6309.92	21325.2					20370.6						16627.5			1.54
							45541.2						5823.14	11022.3					13132						18804.5			0.81
							26448.5						6253.3	20378.6					17457						20911.3			1.85
							7894.1						6868.69	11452.1					17980.4						14336.1			1.66
							24026.2						11502.2	15961.3					17957.5						9418.98			1.64
							8684.38						2572.19	15830.6					10583.1						14552.2			1.17
							6320.08						5226.64	12921.3					14587.3						15608			1.85
							9027.21						7688.67	17970.5					15379.1						14208.8			2.14
							27906.4						2879.87	14979					18035.2						20101.4			1.35
							12366						18324.3	17169					16670.8						20299.4			1.6
							4908.57						8588.91	13634.7					14615						20460.1			2.26
							7555.02						3885.24	13836.3					16816.4						20186			1.46
							14120						6644.36	13691.6					19426.1						15773.1			1.48
							8780.86						9225.86	13918					16603.1						18324			1.5
							6414.36						12662.7	20740.2					18233.6						18873.9			1.47
							8676.79						6213.82	15999.8					15359.4						23715			2.17
							5602.25						11072.3	13230.1					15893.3						28033.1			1.31
							14540.2						3817.99	10277.6					15635.2						18773.5			1.74
							5521.63						6032.9	13868.5					19721.4						18036.2			1.35
							10445.5						5262.63	12715.3					15600.1						22050.5			2.32
							10846.5						6222.83	13125.5					14684.3						38045			2.35
							13284.2						11394.8	15629.2					16762.8						12431.9			1.51
							16539.5						8171	13034.1					16648						20943.6			2.03
							4843.93						9421.34	12756					14923.4						22005.4			1.92
							15326.5						3009.72	12962.4					18565.4						14353.5			1.9
							8013.73						5998.99	10938					10570.3						16086.1			1.54
							32576.2						2169.85	14743.4					15428.1						28314.4			1.44
							12947.1						6712.57	12645.8					25820.6						15275.8			1.25
							15709.8						8566.47	20046.3					12842.2						24732.4			0.94
							8485.78						2226.78	15740					12255						12887.9			2.05
							28639.6						8148.45	12307.6					14013.2						22002.5			2.18
							7164.55						7811.53	13445.8					16072.7						14569.6			1.86
							9366.26						10023.4	13210.8					15852						14663.9			2.15
							17041.1						4254.67	9570.48					12932.9						23601.2			1.88
							34829.1						3950.99	13159.1					14502.6						23534.3			1.83
							20209.2						11192.5	18256.2					12873.7						25554.1			2.38
							6890.34						4938.41	11526.5					14569.1						10338.7			1.54
							4717.72						2625.27	11118.9					14700.3						8856.94			1.86
							16850.4						2420.34	13817.8					15879.9						15865.6			1.65
							23513.9						7795.19	13207.7					12681.2						15222.5			1.43
							9855.41						5420.49	10749.2					15193.1						22214.4			1.35
							8179.75						15125.9	10712.4					17013.2						20092.9			1.27
							46594.6						3175.99	10259.7					11980.6						14844.2			1.5
							44082.6						3538.9	11385.5					15616.2						17591.1			1.57
							5686.3						1770.18	12635					17051.2						11446.2			1.18
							23188.5						8767.4	15419.1					15587.2						13291.6			1.38
							28000.9						5495.41	12322.9					17091.6						20298.5			1.44
							10362.4						3240.46	15513.6					14209						24979.5			1.42
							6324.63						4793.18	11911.9					12809.4						43175.1			0.98
							29334.2						1705.28	15251.1					14515						31033.5			1.61
							4605.5						4976.54	11522.5					9935.44						25471.9			0.99
							7598.2						3656.17	24218.7					19306.9						13776.7			1.26
							36703.1						6604.64	15165.8					15625.9						18496.7			1.1
							8778.06						3280.44	11649.9					13756						13596.8			1.27
							4826.36						1587.17	16995.3					11294.6						16745.6			1.14
							20530.9						4449.8	31053.3					12021.9						9722.86			1.34
							5323.05						13200.2	9976.77					13979.6						11480.5			1.56
							10460.4						8543.97	23969.5					14919.8						9297.26			1.53
							8349.41						10724	11750.7					18603						20959.9			1.15
							6450.83						17518.3	22390					14755.2						12316.9			1.53
							7130.22						8787.38	12858.5					12200.6						16788.8			1.09
							7914.86						21308.6	17501.6					12811.3						14285.5			0.74
							6426.48						8093.13	22217.5					12721.9						13460.3			1.59
							11890.5						11550	15323.4					18900						8413.81			1.32
							4807.68						18256.3	21103.5					10607.2						12027			0.79
							12021.8						13765.4	11603.4					14178.6						34071.8			1.25
							19423.7						9931.42	17765					14087.8						28769.8			1.58
							4755.63						6138.21	12015.4					17391.8						16101.7			1.04
							7338.44						11040.1	14058.1					18399.7						11336.5			1.27
							3969.84						15420.9	10298.5					13786.5						21713.5			1.34
							5273.19						8411.89	12806.5					15093.9						8049.78			1.21
							9673.84						3533.47	12777.8					13416.4						17267.7			1.29
							5065.51						10889.8	14307.6					13634.6						5842.75			1.38
							15695.5						13700.1	20563					15359.3						52436.2			1.48
							7000.31						10738.1	17570.1					11167.8						16386.7			1.11
							4896						7320.92	15317.8					12840.1						17981.1			1.25
							9109.11						15222.8	11693.5					18673						15469.9			1.14
							8902.22						14107.6	16371.6					19042.1						7448.31			1.18
							11404.8						16068.3	14233.1					21769.7						19508.7			1.11
							10867.2						17967.4	17539					9819.37						12438.6			0.86
							5827						13627	15613.4					14521.5						20675.6			1.74
							11378.4						14030	16779.3					21154.2						9452.15			1.14
							7320.16						18497.3	12162.1					15653.8						12929.4			1.4
							16200.1						17578.4	12447.2					21054.2						10714.7			1.27
							56258.4						16815.7	10882.5					13174.6						12638.1			1.21
							7603.1						15681	12835.5					23818.9						18489.1			1.25
							15624.1						12854.5	12674.9					18257.2						27150.9			1.56
							15433						7798.55	11714.1					17540.2						20591.8			1.51
							36556.4						14769	10540.5					10895.8						16566.8			0.86
							4441.12						11706.6	19217.1					10119.8						12437.1			1.24
							6204.88						16479.8	12069.3					10719.3						5405.48			1.77
							8932.2						11028.1	12068.3					15008.6						16494.9			1.32
							4862.39						19832.7	12551.2					15747.3						17294			1.34
							26216.1						7311.48	13307.4					16707.7						17329.5			1.25
							10180.2						14075.4	11361.4					13771.3						21725.9			1.65
							10158.4						15817.6	18095.8					10061.1						38962.9			0.99
							8729.26						24524.4	14420.5					13882.2						13875.8			1.8
							6243.89						17073.8	16102.3					14992.6						15054.3			1.44
							19707.3						15467	13415.1					13238.2						19515.3			1.12
							13994.6						9893.39	15921.7					16583.8						18976.2			1.27
							17940.1						21618.8	13771.5					15039.3						15495.5			0.77
							7213.26						24413.2	12306.3					17577.2						30915			0.95
							11003.1						17151	12404.5					14618.7						20713.3			1.26
							4919.61						20505.6	11189.8					12270						13284.3			1.15
							8827.12						17902.7	12393.2					14183.5						15676.6			1.33
							7286.06						19827.7	15194.1					13445.8						8099.36			0.9
							12201.4						24114.5	11001.2					16914.5						13326.6			1.15
							14470.5						12812.1	10561.5					13283.2						22921.3			1.03
							7887.07						22385.2	14714.8					14562.1						20015.2			1.43
							31902.5						27256.9	8753.77					18238.9						12888.1			1.04
							8643.64						7830.69	15099.6					12511.3						15922.5			0.98
							11374.6						9948.62	20115					14510.8						15909.3			1.36
							13711.1						14930.3	13252.5					14305.9						20810.5			1.4
							18059.9						16068.4	15796.8					12216.1						38458.1			1.11
							16070						10761.5	12478.7					18602.9						14967.7			1.17
							9181.51						14479.5	14464.4					14447.8						18288.4			1.61
							6062.22						8057.71	10911.6					15183						7232.15			1.49
							15152.4						3394.4	10020.4					13821.9						21305.7			1.66
							6021.96						10567.9	11837.9					16595						11171.5			1.06
							6064.78						16724.8	12772					15326						17624			1.69
							5708.65						12117.4	13142.8					20419.3						28426.9			1.27
							10072.4						8849.51	14124.8					16157.8						42644.8			1.34
							6335.48						6271.26	11132.5					16221.8						36366.1			1.51
							7648.1						16170	10549.3					16038.6						13012.8			1.26
							12098.6						13451.9	9973.52					12268.3						11636.8			2.26
							10059.8						15334.8	14081.4					19375.8						14620.3			1.22
							13290.8						5734.46	12268.9					12342.3						13686.8			0.75
							3221.23						14205	10952.8					11885.2						13222.2			1.72
							4965.11						24872.2	17117.4					16515.6						22018.9			2.08
							15503.5						18796.6	13008.1					17734.3						28444.2			1.71
							49107.5						3294.6	10647.6					13204.1						16403.2			1.65
							20688.5						15292.4	11797					15177.9						17767			2.09
							9433.74						18425.9	18927.1					11573.9						44958.1			1.78
							14830.7						15831.1	20948.8					17350.5						9779.86			1.76
							5332.27						19915.8	16541.4					11047.7						11812.6			1.18
							13026.3						10489.3	17172.2					17858.6						12985.2			1.19
							19388.7						14054.7	11498.4					14157						12069.5			1.82
							7842.48						20970.1	19591.2					16601						15845.4			2.57
							23599.3						23673	11283.2					16630.9						12648.4			1.54
							18213.7						9685.97	18304.5					20062.2						19031.2			2.17
							19266.7						12388.9	18433.3					16469.5						20119.4			1.95
							11829.2						18062.6	15048.1					18240.8						18277.3			1.53
							32048.3						6807.22	23287.2					16293.5						19103.2			1.87
							33713.2						20217.5	10747.5					14238.3						15477.9			2.06
							6697.72						7730.94	15072.6					14107.7						17526.5			2.3
							36031.6						12332.8	11851.7					11524.7						9207.53			2.49
							6360.61						14836.7	11662					16563.3						16685.3			2.02
							12520						9593.7	14332.6					11438.6						12804.3			1.42
							8705.58						12326	9941.32					12856.2						24424.7			2.2
							10364.7						20260.9	12623.9					14604						19388.8			1.52
							14345.8						16062.1	13044					14027.5						22628.7			2.01
							16146.1						9378.1	12860.1					15986.3						32662.9			1.92
							10282.7						4586.27	14397					11986.9						8582.78			1.95
							13590.8						6832.09	11533					13299.2						17860			1.56
							55248.8						15434.1	11656.2					15487.6						32113.5			1.74
							59794.9						19152.9	15377.4					14645.4						13776.2			0.9
							6219.05						23771.9	10889.9					16207.1						49768.9			1.2
							4906.25						23924.2	13968.6					16460						11687.1			1.01
							28437.6						20041.4	14608.3					11863.2						7610.91			1.11
							11959.8						15502	12834.3					16692.8						12495.5			1.09
							62630.5						9872.18	13630.2					16313.4						10261.8			0.93
							17355.5						11527.4	12392.9					16586.9						9852.85			1.42
							20638						10920.8	17290.3					14430.5						20314.2			1.81
							16316.2						13318.8	16358.4					10012						9823.3			1.18
							10277.1						11857.6	12278.4					11650.3						9297.94			1.33
							25043.3						11724.7	18752					14513.6						18424.2			1.7
							15407.6						10133.8	16494					14003.9						10358.4			1.5
							16390.8						14014	16284.6					17014.4						46738.4			1.88
							4481.37						8815.85	11320.5					16514.9						22813			0.91
							5740.38						2135.66	13263					25583.2						34246.4			1.21
							10009.5						3770.35	11394					19700						14270.3			1.33
							9315.82						12124.7	11205.9					15929.6						17565.7			1.12
							7771.57						9748.52	11673.1					17820.7						23204.7			1.23
							11808.4						8907.33	13823.5					23215.1						16729.5			1.28
							18838						4474.94	10987.5					19451						60505.9			1.56
							6919.18						9108.98	13730.5					21664						9291.69			1.12
							35493.1						8056.53	9478.9					14715.4						13624.7			1.33
							8103.16						9472.63	12532.9					17058.8						33419.9			1.37
							25754.1						5790.86	11892.5					11299.3						31463.8			0.92
							10704.7						10634.5	24366.8					14514.6						15012.9			1.4
							23966.3						7949.53	14678.7					14179.2						11984.1			1.67
							11756.2						9594.63	17548.4					18584.4						6384.31			1.16
							10244.4						6503.55	13651.4					16946.3						42451.7			1.28
							12096.7						925.261	18020.6					17862.7						13980.6			1.36
							6316.62						8286.19	11257.4					17546.7						36086.9			1.23
							19112						10224.4	13318.7					12226.9						17131			1.5
							17727.9						6885.44	13605.4					18351.4						16134.9			1.87
							8686.54						8459.14	11521.6					18947.3						27330.9			1.23
							10274.4						9716.84	17728.9					13296.5						49948.1			1.36
							10421.9						2721.52	12663.4					19739.5						12315			1.49
							2704.45						6631.47	13184.8					20882.2						10661.5			1.33
							6670.77						7273.21	14141.5					14380.7						26848.2			1.83
							30395						6940.94	11477.8					19189.5						11341.1			1.2
							19620						13527.3	12269.4					18659.1						31692			1.27
							13766.6						14876.5	12773.7					19383.2						12146.8			1.51
							4708.34						7260.83	10726.9					14304.6						9867.65			0.89
							19449.5						14605.3	11361.3					18575.8						15545.8			1.56
							7270.52						8613.82	11427.8					17979.4						33271.7			1.43
							6042.96						8094.01	10106					19347.9						27078.2			1.14
							7285.1						10289.2	14882.7					10410.5						48903.7			1.33
							9859.03						9375.42	14929.9					18841.2						15327.1			0.96
							5872.35						9470.73	15495.5					15732.5						10718.4			1.27
							10307.9						12574.7	11569.2					15079.6						20883.8			1.5
							9241.82						9519.23	19554.7					14463						18651.6			0.94
							33438.2						7314.26	10685.6					15711.5						36184.3			1.02
							23943.3						7937.78	14552.4					12538.9						23806.8			0.87
							19931.5						8240.93	11322.3					15670.5						21482.3			1.31
							41411.5						9973.99	12038.4					11262.4						55972.5			1.04
							10575.5						12437.3	19615.1					14059						13538.3			0.86
							33416.3						17407.7	17460.1					14612.5						24341.5			1.55
							35348						7010.26	12720					15331.8						10857.7			1.2
							13615.1						8412.96	12007.3					14626.6						25059.4			1.16
							17720.4						8902.63	17411.9					13505.8						16648.3			1.1
							30522.9						11243.9	16069.9					11945.8						22117.8			1.65
							7741.17						8701.13	19396.6					13325.7						11587.2			1.26
							32248.6						12588.5	24761.8					11549						19048.5			1.28
							5451.74						10323.3	21027.4					14200.8						23114.9			1
							6948.23						9880.92	16746.8					14838.1						9559.4			1.09
							14670.6						14468.7	15718.3					16994.6						5672.7			1.18
							4046.09						12410.9	24878.9					13647						11743.3			1.13
							14973.4						9291.21	14778.2					13373						32279.8			1.15
							6382.87						7788.99	10568.8					15550.9						29451.2			1.48
							19068.3						10595.5	10580					12201.4						21403.6			1.44
							12896.1						11301.9	10601.8					15957.1						10908.2			0.84
							14287.5						13579.8	14395.9					14985.6						9219.17			1.28
							31168						10768	16269					11215.7						41890.2			1.21
							10095.4						11342.7	8954.06					10984						10362.5			1.88
							5331.12						11141.8	13066.6					15669.7						25792.9			1.35
							22100.4						7899.77	10201					13096.2						16476.8			1.5
							7341.48						11908	21791.5					14357.5						16200.2			1.33
							12406.9						8363.34	15484.2					14476.6						33871.5			0.83
							44321.5						10478.7	13796.1					19449.1						11022.9			1.32
							9721.31						9924.44	14347.5					15806						17544			1.07
							6530.19						7007.35	19573.2					14352.7						9365.92			1.26
							23933.1						9062.6	11588.4					16069.3						7260.87			1.13
							21654.3						10763.9	10938.3					12671.9						29165.2			1.36
							17916.2						7627.06	12150.6					17958.2						17512.4			1.3
							21165.2						6954.42	12569.7					11439.3						10561.5			1.24
							5098.44						16407.2	11428.2					15823.6						11472.6			1.75
							7518.16						5644.96	10611.2					14302.7						12056.9			1.57
							4420.51						4549.92	11648.1					14273						15702			1.96
							6857.67						9959.84	13109.6					18506.5						15576.8			1.17
							17109.5						7921.89	10724.4					13170.5						21060.4			1.36
							5929.17						14283.9	14278					18174.8						18472.4			1.12
							13342.8						5566.7	15318.1					14688.9						27909			1.8
							5466.47						10895.9	10625.5					10818.6						13591.2			1.6
							17374.6						8343.91	12466.7					11284.1						10118.5			1.2
							12871.1						8850.83	16615.1					16688.6						26760.6			1.64
							30409.5						7957.95	9936.84					15335.2						25108.6			1.4
							8084.79						5788.56	12764.5					17065.3						13991.4			1.48
							4823.08						8513.25	12509.3					15146						50250.1			1.31
							5695.19						7819.81	12885.3					14282.1						44972			1.24
							26653.1						7327.58	11124.4					11046.2						41176.8			1.72
							4590.75						12168.8	15603					13638.1						21517.3			1.26
							5078.25						7871.72	15003.7					18746.5						16371			1.09
							6546.54						9582.32	9361.39					11633.7						35699.8			1.69
							29650.5						7136.86	16212					10003.8						32478.6			1.28
							16166.2						5964.41	12325.6					15053.9						13060.6			1.17
							19927.8						5581.88	12302.7					12396.6						18179.1			1.28
							4223.59						6932.73	17429					15407.9						22458.8			1.14
							6941.57						6947.84	19604.7					16121						17486.8			1.51
							43443.6						8235.08	14963.6					12354.6						13738.9			1.91
							16797.8						12189.4	13750					15439.4						32362.9			1.27
							36533.3						7411.63	18527.2					16515.9						8333.39			1.23
							18257.5						7792.19	10286.1					16357.2						16396.7			1.19
							24785						7731.65	12503.5					15757.3						15089.6			1.26
							32927.5						9798.6	12428.3					12684.3						12399.1			1.75
							21087.3						10583.7	15558					15693.1						12252.3			1.4
							7016.41						5783.55	12481					20379.2						22462.5			1.09
							17811						5343.8	19131.8					16448.3						7511.69			1.34
							9859.64						8170.09	10900.5					13987.2						22286.7			0.98
							7131.85						9949.15	16208.9					12350.8						15670.1			1.39
							4936.73						8530.52	13148.6					13364.4						23311.7			1.29
							5203.94						7699.74	14632.2					16045.9						25323.8			1.37
							11398.3						7462.43	11436.3					16018.2						27447.1			1.18
							5621.35						11210.9	14460.2					9909.99						11028			1.31
							9079.52						8953.96	14041.7					10315.6						44486.7			1.58
							9958.32						6263.53	16940.3					18342.7						32846.2			1.16
							9764.45						6623.54	11044.9					13238.7						33839.9			1.38
							6265.41						9133.6	15160.9					15516.9						26678.3			1.46
							5477.42						7776.22	12887.1					14714.4						20648.5			1.6
							6157.64						6530.74	11460.8					20127.2						19405.5			1.05
							5760.84						7313.52	9923.67					15543.9						31992			1.58
							12861.9						8706.52	16408.1					17423.7						40163			1.4
							4248.89						7184.06	12686.4					10762.3						20290.8			1.22
							8445.48						8978.79	10618.7					11187.5						14613.9			0.92
							31922.8						9646.37	8904.65					16288.4						7546.88			1.44
							5217.66						4426.47	10617.9					14418.3						16302.5			1.34
							15592.3						5802.72	11974.2					14652.7						19789.4			0.97
							7481.32						9123.96	11054.2					13251.1						6184.2			1.57
							10754.4						9362.9	11818.2					15882.3						20144.5			1.29
							7131.44						7941.84	15001.9					9910						15270.3			0.86
							5764.9						13168.1	10008.5					17606						9745.76			1.42
							10581.1						5850.19	11472.3					13045.7						20586.1			1.81
							6961.88						10024.8	13132.9					15210.5						16670.8			1.43
							8645.14						7922.02	12739.4					13970.8						25351.6			1.24
							16200						9952.99	14607.7					17283.4						16537.1			1.32
							9444.44						6393.75	14394.3					15608.9						20169.5			1.26
							9537.38						8578.73	10026					17174.8						16625.7			1.46
							6836.09						9624.83	11829.2					11424.1						13856.5			1.53
							24023.1						8772.9	14191.2					19004.5						25938.4			1.33
							7534.8						14980	12066.8					12170.5						44824.2			0.85
							6591.48						9863.53	12176.4					18388.4						11814.2			1.1
							7473.31						6603.34	11963.3					13970.2						10218.5			1.38
							27030.6						6323.31	11924.6					16427.8						12631.3			1.43
							5499.57						11243.9	17555.5					18769.8						40486.3			1.33
							11386.8						13831.3	16384.8					16237.3						11461.1			1.38
							9676.28						10675.6	12882.7					11140.9						19601.4			1.19
							7446.11						9550.28	13234.1					20815.2						16696.8			1.05
							6170.55						10308.3	15794.2					14389.7						21151.8			1.41
							7959.95						4757.29	8981.37					13916.6						14732.6			1
							9266.5						4581.63	11248.5					15098.3						36067.2			1.34
							5284.14						7360.3	11397					15450						14139.5			1.39
							4767.57						4271.1	17042.7					18251.2						23105.2			1.32
							8298.93						8505.28	9122.13					15405.4						14204.6			0.87
							7608.16						8468.7	13960.9					15017.5						10592.3			1.15
							5523.71						9994.64	13984.3					15580.7						12106.5			1.07
							6581.46						11353.6	12449.2					14590.7						13187.9			1.51
							8792.94						6440.42	12722.3					13598.3						34021.6			1.28
							7515.1						6685.2	11320.5					12092.2						25435.5			1.48
							7776.37						4976.53	9999.98					10689.8						14438.8			1.14
							8076.71						6660.13	11299.6					12043.4						26956			1.25
							13505.1						9190.97	14089					13748.2						28581.8			1.21
							4903.4						4667.37	8837.16					12354.4						24447			1.18
							6172.95						5843.42	10717.6					15493.3						17753.6			1.11
							8429.81						6193.62	11603.9					11117.5						19471.2			1.25
							12328.8						13974.1	10736.1					12015.8						10539.9			1.07
							8366.43						13953.6	18308.5					12806.1						16189.7			1.04
							4367.15						10492.9	13075					13414						37381.5			1.08
							8133.59						7163.08	11114.4					14114						35090.7			1.06
							8287.93						7885.6	13265.5					13715.6						15883.9			1.52
							5740.44						12258.7	16115.2					15297.1						11587			1.4
							4608.71						8046.35	10391.5					13395.8						28649			1
							12969.3						9039.34	12336.6					14968.2						17678.7			1.51
							6764.54						6827.55	11587.4					10744						19137.8			1.71
							6490.66						12352.1	13738.9					14377.2						13298.6			1.63
							4592.07						7712.39	15753.8					10490.3						7265.63			2.09
							13173						4778.16	11744.7					12661.2						11775.1			1.62
							5855.73						8843.34	13019.4					16444.6						31456			1.32
							4843.03						9371.02	11054.7					14571.3						18799			1.34
							6186.74						9497.58	16865.7					12813.8						35678.7			1.9
							5026.57						7952.63	14892.5					12098.3						28754.3			2.06
							9899.24						7165.09	14217.6					15528.7						6628.37			1.24
							5115.43						10738.4	11721					16726.5						13867			1.26
							4984.59						6614.29	13901.3					12181.5						36296.4			1.25
							4340.11						11880.3	17795.1					13059						23552.5			1.36
							24247.3						12312	14340.1					12684.9						8542.92			1.74
							19684.9						10541	23402.4					14702.9						37243			1.2
							8239.6						8887.73	13205.8					15329.4						20940.5			0.91
							3797.08						7092.62	12917.6					11250.1						19131.3			0.98
							13083.4						9048.12	12664.9					12813.9						14898.1			1.01
							8034.66						11555.2	15443.9					11824.3						9553.18			1.39
							9808.38						5789.41	11610.9					12003.1						14998.1			1.58
							4593.62						11747.5	16924					11164.2						7456.5			1.39
							6301.34						6810.76	12611.4					10380.7						22178.7			1.07
							5213.97						11968.3	9222.66					11024.8						20694.9			1.15
							5176.53						8014.3	12875.2					11865.6						7214.78			1.11
							8941.8						8531.61	11852					11021.9						12958.2			0.89
							6612.26						8413.47	9953.42					11259.8						14112			1.38
							14259.9						11683.5	13200.8					11954.5						12880.2			0.86
							11481.6						6638.67	14796.4					11707						23957.1			1.03
							35563.4						12493	16703.7					11726.9						16326.9			0.97
							9320.48						9675.99	12805.3					11634.3						13298.6			1.07
							15891.4						10297.4	11017.2					11687						13724.8			1.2
							33019						8425.11	12171.3					10444.5						40063.6			1.68
							18950.6						5684.32	10956					9941.63						15347.1			1.43
							12900.2						6800.15	10790.6					13305.3						12331.8			1.42
							27129.5						6084.23	10804					11251.2						11954.5			0.9
							44999.5						7203.13	13294.6					12930.9						17209.8			1.51
							24371.8						11987.1	10540.9					12532.1						9901.05			1.15
							4461.47						10648.4	11640					12308.5						34981.1			1.04
							39784.8						5432.23	10853.9					9970.86						14457.8			1.89
							10093.5						6500.5	12078.7					15243.9						16716.1			1.42
							57172.2						6660.81	14858.5					11847.3						45877.6			1.15
							29872.3						4933.65	10295.9					10616.5						17741.6			1.15
							60312.1						12396.2	20151.1					12365						17658.5			1.5
							22636.5						6193.15	18022.7					13210.7						12436.1			1.2
							22697.2						7919.65	9233.24					13605.6						32320.8			1.11
							15736.8						9165.87	20211.6					12906						41857.2			1.1
							15657.9						7313.33	13606					13693						18155.4			1.35
							19157.3						6396.63	25523					10885.4						12197.7			1.29
							14121.5						5322.85	10443.7					14660.4						50469.2			1.61
							37173.7						8130.55	16109.6					14531.6						10876.8			1.05
							15540.6						6898.87	12433.4					11825.4						16222.9			1
							7975.27						8601.08	24035.9					12153.5						21225.4			1.29
							31892.1						5964.77	20057.7					13969.9						16807			1.09
							20998.9						6791.72	12129					10780.7						17852.1			0.94
							9111.09						4084.1	9457.18					14550						23817.6			1.04
							13337.9						7256.53	20316.9					15278.4						20979.4			1.06
							12294						15828.8	10747.2					13994.6						29914.1			1.09
							18501.8						7233.35	10480.5					14702.7						9667.66			1.36
							16846.1						6267.38	11166.1					12894.8						7999.32			1.34
							25129.3						10485.8	12541.9					12362						24108.7			1.41
							9155.48						6992.25	17696.1					11294.5						10404.2			1.47
							13263.5						8990.22	10846.8					11093.3						17059.6			1.16
							15334.8						5678.47	13318.7					11018.7						14830.5			1.58
							4876.53						8609.21	10895.1					11768.8						21360.6			1.59
							8645.7						11661.8	12429.3					12190.4						7744.07			1.31
							12247.7						11226.6	11259.7					14539.4						15386.6			0.95
							8738.11						3258.8	11099.7					13653.7						22589.7			1.5
							15069.8						13631.7	9564.94					11803.9						13845.5			1.53
							5454.89						15257.3	16300.2					13329.8						22431.5			1.42
							19108						12045.2	11154.5					17151						15622			1.11
							32224.6						6733.04	16620.5					12586.4						18636.8			1.79
							22218.1						10986	14977					10156.9						19249			1.15
							11688.7						10094.9	13135.9					15344						21004.5			1.63
							9435.32						8240.33	10961.8					10451.5						23038.7			1.31
							5572.75						12772.5	12802.5					11423.5						19548.1			1.24
							46269.5						9515.47	14989.6					11474.3						13980.5			1.17
							10137.5						11539.1	11845.9					11930.3						13721.1			2.18
							17146.8						11112.8	20040.9					13675.4						20597.1			1.4
							6138.49						10215.7	16596.3					13780.4						49837.9			1.45
							6928.6						9960.77	11931.6					13070.9						44394.4			1.29
							9400.81						7739.01	12045.5					12205						17188.8			1.89
							21452.1						6913.07	11446.5					11544						15567.5			1.22
							17210.7						5188.63	11825.9					12001						8325.62			1.13
							7714.34						4465.47	11931.4					15307.4						18818.4			1.4
							6710.02						11178.6	12512.2					16978.7						23056.4			0.98
							18227.4						7915.17	12500.3					14002.4						17377.8			1.2
							11714.7						9535.4	13532					12992.4						28563.7			1.52
							17620						9114.68	10980.4					13592.9						15702.6			1.62
							8980.33						8323.68	13214.6					13965.2						32364.2			1
							20549.1						5929.78	13925.8					13538.8						9457.75			1.35
							17772.3						9830.57	10292.5					12089.8						8819.3			1.63
							11145.6						6998.89	15696.5					13653						18379.4			1.84
							35523.7							12444.3					14635.8						36727.6			1.48
							6225.33							13276.7					15122.7						17760.4			1.15
							37431.3							12659.1					12010.5						19073.5			1.09
							6770.92							13621.6					16833.5						12319.4			1.1
							8439.89							13886.2					11018.7						22371.7			1.15
							19704.5							13655.7					15900.3						14981.8			1.16
							20976							10648.3					12737.1						12097.9			1.36
							6467.74							20805.1					15053.8						25727.9			1.21
							27833.9							19314.8					12263.6						17917.6			0.69
							9203.66							9755.07					11846						16778.7			0.86
							8506.06							13186.9					17251.5						22582.1			1.47
							7974.36							17930.4					12541.7						11398.6			1.53
							11649.2							8850.43					9914.85						8620.1			1.12
							15191.9							9795.42					14975.2						7663.47			1.22
							10892.5							9424.47					14973.8						15093.1			1.34
							8315.58							18562.3					13277.1						19208.1			1.31
							6331.47							12713.8					14692.9						22647.2			1.37
							6856.08							11804.6					16005.3						39881.6			1.02
							12273.7							15863.5					15570.4						7799.02			1.28
							5166.57							10444.3					12233.1						24861			1.05
							6913.92							10921.5					16467.7						27335.9			1.01
							8006.71							12199.7					13320.9						25646.1			1.44
							2792.9							12654.3					9990.32						7978.62			1.4
							8929.24							13851.7					12732.4						8668.32			0.9
							25769.7							12180.7					17029.9						5381.53			1.05
							5605.01							18272					12556.4						25028.4			1.15
							4727.22							12343.5					15423.4						30157.5			1.3
							13975.7							12044.9					12766.5						17686.2			1.1
							12351.2							19598.3					15936.1						18220.8			1.1
							9583.78							12966.2					13388.3						34889.7			1.24
							11712.7							12653.7					11645.1						16385.5			1.16
							5359.26							11514.2					12888.1						26220.7			1.2
							3876.85							16584.5					13218.5						12000.5			1.28
							5875.1							15195.8					14653.6						37692.8			1.19
							4605.89							12837.6					16562.2						44145.1			1.11
							16327							12072.1					13907						17676.2			1.05
							7334.79							15282.2					10382.8						34134.1			1.21
							6018.72							14269					15200						13010.1			1.27
							8880.27							12247.2					17418.9						15612.6			1.08
							5345.38							13844.3					10373.8						22048.1			1.47
							8785.65							13139.2					14208.4						37710.7			1.27
							6134.7							14466.1					13509.5						29843.9			1.21
							6530.94							12129					16894.9						12666.9			1.08
							4675.63							14187.2					10675.6						17695.7			1.41
							10341.1							17777.8					10781.1						17487.1			1.31
							3640.24							11483.5					17046.2						11024.7			1.06
							4760.96							12219					13885.1						19460.5			0.95
							13995.3							12330.1					13172.9						4859.39			1.24
							5161.68							10636.7					13821.4						19414.2			1.26
							5836.87							17297.1					17005.9						22060.4			1.2
							8828.15							11557					9894.35						21857.7			0.98
							14273.8							11182.4					10565.2						20084.6			1.45
							5720.95							13056					12409						19609.2			1.11
							4808.13							10482.6					11391.4						15073.9			1.37
							3165.72							11237.5					12738.8						27901.2			1.17
							5298.27							10850.9					13998.9						5706.66			1.38
							5241.32							12082.3					11933.3						13952.7			1.32
							6656.49							13120.3					13264.1						16752.5			1.32
							16057.6							12284					10400.8						26697.3			1.34
							6670.67							16249					11912.4						38641.3			1.12
							7778.94							16491.7					10077						42372.6			1.24
							6868.72							13892					14814.5						18508.4			1.27
							25750.6							15701.6					12280.9						27465.7			0.99
							24349							16728					9853.53						32984.8			1.25
							6436.79							16781.8					11558.9						16319.1			1.6
							3527.61							18212.5					9813.69						13661.7			0.9
							8234.48							9907.34					12019.1						23011.7			1.28
							17237.2							10932.8					13562.5						15684.6			0.87
							5426.17							19772.2					13999.3						18852.2			1.27
							16964.3							10509					14614.4						7393.24			1.29
							12166.7							12512.4					10750.1						10192.7			1.37
							17662.3							9948.13					15563.6						17301.6			1.25
							9305.71							16385.3					14317.4						20512.4			1.32
							23549.2							23162.2					14000.6						14784.7			1.11
							7305.68							11139.2					14202						18329.7			1.19
							11734.9							13814.8					14866.9						14816.1			1.34
							4163.09							12945.3					14325.6						15557.3			1.24
							23270.5							12223.2					16944.9						21133.3			1.38
							18909.2							11673.4					16708.4						13222.1			1.16
							31438							11822.5					15857.8						24259.9			1.39
							18269.2							10308					15024.1						23882.2			1.02
							20720.8							11180.9					21507.7						14850.3			1.14
							7516.1							17365.1					19993.7						20884.5			0.89
							9754.32							14044.5					13047.2						27959.7			1.07
							15785.2							12584					18091.6						8010.37			1.39
							7429.29							11184					20129.2						11354.1			1.22
							16010.1							13763.5					19585.1						30078.8			1.26
							14774.9							11174.4					16895						6400.4			0.94
							26521.3							12183.8					18079.7						23481			1.11
							7437.15							13490.1					18297.4						15671			1.23
							5180.04							17288.3					13379.6						13841.5			0.96
							4227.82							12303.8					10878.4						10320.8			0.6
							16140.9							11068.5					19683.8						26028.2			1.31
							5861.51							17363.7					19245.5						11461.4			1.11
							9589.1							14468.9					23457.7						42016			1.11
							21618.6							14294.1					16432.4						19407.4			1.38
							31381.2							11932.9					23576						31601			1.2
							37003.8							13490.8					21212.6						18563.4			1.01
							27254.7							20280.3					12764.1						24805.3			1.23
							32354							12217.1					23417.4						16445.4			1.01
							4664							16413.4					18883.2						18613.2			1.49
							41364.5							11684					15987.3						22585.2			1.15
							15911.4							12847.4					16300.5						13231.8			1.51
							56118.3							12576					19808.6						19145.9			1.4
							36354.3							11083.7					17140						10316			1.4
							19005.6							15042					17602.5						22432.4			1.43
							44696.6							10802.6					19526.6						13875.8			1.41
							5346.39							13032.6					17163.3						19380.7			1.14
							13334.7							12326.8					16342						14892.2			1.48
							8865.82							12429.4					18111.6						24393.3			1.25
							6592.1							16492.5					17936.9						16063.7			1.25
							7922.29							17347.6					15733.8						42910.9			1.03
							6857.61							13247.4					17885.6						14382.2			1.49
							7960.43							13342.4					17990.2						16339			1.28
							8080.99							18521					18634.9						15441.2			1.07
							5131.22							13392.7					23369.9						22947.8			1.25
							7809.72							16594.6					16533.6						17637.9			2.31
							7720.52							11767.8					15921.4						16233.2			1.02
							4855.72							10803.1					24126.5						48550.5			1.32
							3156.97							18568.2					18664.4						15752.9			1.41
							4115.25							18967.2					19997.5						18176.8			1.47
							5608.44							15062.5					21246.6						11608			1.17
							3851.78							14635.7					17761.4						31158.8			1.85
							4911.12							17213.7					24398.1						15725.3			0.88
							2988.31							12309.7					19623.2						22298.4			1.4
							5233.12							11821.8					24451.5						5468.95			1.22
							6312.98							12628.4					22453.8						22422.2			1.02
							16132.7							11067.3					18850.5						38709.5			0.67
							6902.55							11898.5					11393.5						14836.3			1.15
							10786							19700.9					17863.8						24775.7			1.17
							10217.9							21450.9					15890						13376.6			0.55
							10666.1							21297.6					16624.5						6856.08			0.99
							10283.2							11075.1					18741.9						22875.2			0.97
							29168.4							19869.1					16291.9						17968.1			0.83
							5905.66							14484.4					16222.2						16290.2			0.8
							9635.53							16408.8					17651.2						16436.1			1
							7703.61							16639					18775.6						28452.6			1.15
							3869.33							17287.7					15377.4						10553.1			1.01
							5545.83							16180.1					18147.8						15449.9			1.12
							8558.41							13472.3					13090.1						18598			1.26
							9208.34							15610					9941.72						26060.8			1.48
							4685							10590					10560.9						23784.7			1.46
							6109.56							23824					9722.14						17047.7			1.57
							10548.5							19510.8					12819.2						21557.6			1.43
							7130.67							10496.2					10765.1						13245.1			1.04
							11870.2							11112.6					9969.2						25594.6			1.39
							9783.37							11722.1					12604.2						12917.9			1.14
							6563.35							16421.7					11366						34442.1			1.17
							9180.47							12318.2					13288.7						21998			1.03
							11354.6							15216.5					10878						20297			1.17
							5182.93							12588.9					10080.8						25655.8			1.04
							22767.2							11493.5					10021.3						13442.4			1.23
							6459.72							12849.9					11635.9						29015.3			1.36
							7354.73							12368.1					14277.4						16344.5			1.06
							5592.84							9616.55					9856.47						18214.1			1.25
							4611.51							19561.2					11255.7						4216.89			1.08
							7332.7							14883.5					10376.5						27356.9			1.16
							5066.78							12005					11189.8						9658.78			1.33
							5735.23							13325.3					10736.8						10336.7			1.17
							8567.64							22021.2					11556.8						21718.7			1.18
							6256.71							12846.1					10113.8						13498.1			1.37
							5895.81							11881.2					10194.5						25716.4			1.02
							6608.92							17053.7					9694.33						13593.2			1.23
							8107.43							16043.7					10336.2						18617.4			1.19
							8960.34							12608.6					11365.8						23952.3			1.11
							16705							15277.4					9715.55						38505.1			0.88
							9715.47							14113.5					13018.9						28678.5			1.12
							3520.7							12429.6					11620.1						16854			0.98
							7643.05							15518.7					12587.1						24421.3			0.92
							9924.72							10892.7					11250.8						22728.1			1.19
							7520.25							17748.8					9817.71						27192.7			1.23
							6320.12							11388.4					10151.5						51282.2			1.28
							16127							23722.6					12728.6						16146.5			1.1
							3160.48							11736.5					10881.9						10007			1.41
							7624.55							15344.1					10733.3						18995.7			1.11
							7489.26							13808.9					11689.6						21300.5			1.43
							3461							11255.3					11679.8						26339.5			1.45
							5777.55							14557.2					10979.7						10140			1.23
							8501.27							13416.5					11595.6						35188.6			1.12
							6376.43							13734.6					11471.1						11607.5			1.19
							6045.03							12634.5					9699.59						20346.5			1.18
							7814.78							14242					10048.6						27568.1			0.97
							11243.3							13279.2					10210						11981.4			1.24
							15215.4							13245.8					19406.6						17846.9			1.67
							15009							11523.8					18014.3						12748.3			1.2
							8432.77							12588.5					25216.6						13968.5			1.09
							9085.63							17733.4					19243.9						10467.1			1.25
							26114.8							12334.2					19567.7						15396.4			1.45
							4348.27							13659.8					21770						24956.4			0.67
							4792.32							13568.2					18507.5						9614.23			1.55
							11546							13030.4					18826.5						18921.9			1.42
							6434.98							17242.9					21598						11413.7			0.85
							14175.1							17771.6					19799.1						25232.6			1.31
							6139.48							21090.6					19720.8						14064.9			1.27
							7778.08							12261					21648.7						24843.7			1.55
							7406.47							18370.4					19696.1						21717.5			2.42
							14192.8							15387.5					19677.5						13930.8			1.59
							6276.15							13861					27789.3						12012.4			1.25
							6824.94							11380.8					19814.9						12077			1.23
							17017.5							24728.3					23263						14654.2			1.25
							19895.8							12869					17557.8						16607.8			1.71
							18565.2							17015.7					18468.2						19567.4			1.92
							21203							10814.8					10488.4						12410.4			2.74
							9619.6							11884					20065.7						27674.9			1.49
							7226.94							13453.5					19025.4						13223.6			1.43
							9798.68							16823.8					18766.2						35032.1			1.28
							4852.29							12580.2					20681						12350.1			1.25
							15958.5							12570.2					20045.5						23079.8			1.03
							4244.27							11361.1					24055.5						9387.19			1.53
							10632.5							16024.3					20350.1						5291.7			0.81
							7154.76							11950.6					11130						20173.6			2.1
							10954.5							22167.9					23242.8						22893.1			1.17
							20855.4							11095.1					23541.1						17969.7			1.12
							5017.53							21584.7					17210						8346.52			1.67
							16716.2							16410.4					25735.3						15844			1.19
							18304.6							24962.7					20612						7840.09			1.77
							6508.66							18133.7					23313.5						27049.5			1.46
							12901.1							12085					20982.7						26648.3			1.19
							3764.1							11812					35135.1						28493.5			0.86
							11087							14810.4					25446.1						17604.4			1.37
							14490							10358.5					33406.8						34582.8			0.92
							9054.36							12252.6					34067.3						4108.28			1.31
							7589.51							12438.2					20902.6						19093.2			1
							11175.9							17546.1					30886.2						18200.3			0.96
							16803.2							12168.2					21977.2						13823.6			1.07
							8107.42							14058.2					14184.2						9757.52			2.04
							6060.75							9178.66					27315.9						4984.15			1.04
							3999.77							15088.6					15436.2						19804.1			0.88
							8272.72							13828.6					18818.8						47815			1.06
							7545.24							17710.9					15800.7						16637.2			1.04
							13363.9							10737.4					9932.49						25398.6			0.85
							9033.34							9553.07					15834.6						27161.6			1.2
							6904.93							11062.3					18152.4						17876.8			1.61
							9413.23							16261					21939.3						21074.8			1.29
							8545.74							13454.9					25716.7						19856			1.25
							7038.81							9954.26					18414.7						15113.6			1.1
							12471.2							10719.9					11742						15315.6			2.19
							6672.09							11347.1					20254.9						18195.9			2.04
							8689.89							21379.8					26708.7						26430.6			0.99
							7644.98							13525.1					27847						14504.5			1.16
							9506.68							12572.1					27370.3						17459.1			1.68
							3670.95							17657.5					19323.8						21381			1.54
							10041.7							15857					13104.3						14598.1			1.63
							9960.15							13887.8					11417.2						13232.9			1.32
							7451.52							11726.4					13680.9						6659.44			1.34
							9373.4							18615.6					13208.9						29779.9			0.86
							6687.59							13233.4					17025.3						14941.4			1.69
							14693.6							13792.5					20102.8						9286.8			1.61
							6395.38							17746.2					22485						41648.1			1.04
							10517.7							20386.8					15430.6						14494.2			1.01
							13072.1							16254.6					17313.9						9804.47			1.02
							7798.42							15045.4					14104.2						14658.6			0.73
							4930.2							15323.2					20306.4						19070.9			1.39
							13340.2							14466.2					12022.1						16814.1			0.81
							11478.2							14322.2					19939.7						18155.5			1.24
							15485.2							21545.1					21585.1						17844.1			1.63
							7262.76							21799.1					14117.9						9890.55			1.15
							5183.32							21198.7					19633						19060.6			1.55
							7289.28							13343.8					16883						17030.4			1.48
							4416.75							23800.5					21380.4						21244.9			1.31
							22898.3							16157.2					17433.5						19878			1.29
							4811.98							16938.3					15264.2						22573.5			1.08
							6246.83							16515.7					16686.8						17475.8			1.45
							18995.1							18619.3					15444.4						45424.8			1.18
							12432.3							12649.2					16098.8						38130			1.4
							13281							14154.5					14393.8						35950.8			0.97
							3813.86							11303.7					12414.6						15756			1.57
							6806.23							21251					18000.7						19409.8			1.36
							5614.62							12203.8					20186.6						25352.4			1.36
							5438.92							10450					17565						28699.2			0.6
							9676.72							13962.9					12491.5						23014			1.59
							5114.75							12715.4					18431.1						42631.8			1.32
							3727.27							11674.6					13090.5						16763.5			1.49
							5458.94							15988.1					16812						8265.62			1.47
							5103.14							25205.1					17160						20093.5			1.74
							6312.01							10939.1					15736.4						28799.7			1.06
							27092							14532.4					20454.6						23981			0.98
							6803.1							15742.3					16755.9						8406.5			1.32
							6120.43							14739.2					16821.8						39485.2			1.67
							6882.67							27025.1					17172.8						31585.8			0.93
							8289.27							10926.5					14900.1						21484.7			1.89
							6013.84							23048.7					14376.3						19198.6			0.96
							6037.05							12665.2					16261.7						12584.6			1.94
							5403							10002.1					17489.3						8310.98			1.16
							7123.29							15967.9					19663.3						14021			1.02
							3869.91							12292.6					21624						14840.1			1.15
							11703.2							19621.8					23927.3						21001.8			0.81
							4879.17							19897.4					21899						18796.6			1.29
							8801.7							18421					16805.2						10549.2			0.66
							6731.68							17350.5					17822.1						27578.5			1.2
							19887.8							11988.4					12451.8						9281.19			1.03
							4976.24							13442.5					10818.6						20090.8			1.29
							8837.93							14777.5					14372.5						17725.7			1.11
							5983.86							28036					17197						29244.2			0.87
							9204.83							13256.9					14141.7						24692.9			1.61
							7656.59							22977.4					22213.1						34430			1.3
							22443.9							11255.8					17366.2						33588.5			1.59
							6403.01							12547.4					21587.8						24362			1.66
							5495.63							24664.1					20419.5						13871.4			1.62
							5715.1							19017.6					22853.4						30990.9			1.01
							8954.56							15221.4					15892.7						38202.7			1.43
							5579.06							11081					23134.8						20218.1			1.55
							4594.26							17940.3					12184.8						8840.28			1.7
							4604.27							18288.2					18060.7						15337.2			1.17
							5708.97							9802.1					19940.3						17638.5			1.68
							13750.2							12554.3					23190.3						11068.7			1.65
							16218.3							16454.7					28453.6						31500.6			1.42
							4814.01							11847.7					31453.4						8900.65			1.19
							7123.51							10795.5					26555.3						16732.9			1.69
							20425.8							16328.1					16186.6						17440.7			1.05
							13067.8							10941.5					17156						8126.12			1.05
							5173.92							15201.4					23798						6101.61			1.36
							13044.8							16453.9					15535.9						36047.8			0.7
							9825.1							14279.5					10843						23436.8			1.85
							14911.2							13263.3					21842.1						12224.6			1.05
							7649.07							13042					27607.4						18788.9			1.77
							7833.95							16072.9					32690.4						8370.83			1.3
							17686							19139.6					31539.2						19140.5			1.36
							6339.67							15980					28434.9						11191.2			1.12
							5002.49							18425.8					23887.3						17800.8			1.3
							9559.62							14389.1					23585.8						10493.6			0.95
							6760.51							10056.3					17785.1						30930.8			1.39
							29119.4							14511.8					29514.3						17920.5			0.99
							6346.36							10595.8					21658.2						20960.2			1.45
							12018.2							15459.1					18665						13509.7			1.14
							5869.67							13367.8					15470						16436			0.96
							8018.79							12939.7					39089.4						38687			1.04
							6244.63							15586					33814.4						20664.8			0.96
							7170.38							21942.4					20072						12637.2			0.99
							6800.06							9888.64					25116.4						30189.6			0.89
							6581.14							11572					26899.7						19044.5			0.76
							6316.06							10844					30873.8						11721.3			1.06
							15694.5							16431.8					25621.1						13990.2			0.75
							22948.9							19942.3					22655.8						24038.1			0.88
							8267.28							10870.5					32108.1						47687.1			1.38
							34280.7							15558.5					17597.4						22931.1			0.79
							9961.26							13925.4					15195.3						13347.3			0.65
							12109							14342.3					35694.1						16152.1			1.02
							7475.5							14230.1					31397.3						20562.6			0.97
							7027.4							13720.1					21434						16716.7			0.73
							21757.8							21820.9					24899.9						28231.1			1.25
							25670							19791.4					18985.9						19219.9			1.17
							33579.8							13005.3					29394.3						12649.5			0.86
							16045.2							13717.4					10741.3						13209.5			1.73
							7093.45							15867.4					28349						37110.6			1.24
							9517.51							15651.3					26049.9						20279.4			1.43
							10848.7							10349.1					34617.3						17008.6			0.9
							5797.32							13952.7					25713.9						40722.5			1.02
							11464.9							13218.8					29802.1						5781.49			0.94
							6598.09							17564.9					11734.4						26711.3			0.88
							9083.12							12675.6					20510.2						12866.3			1.04
							4965.56							9614.29					28454.3						17588.3			0.78
							24344.5							20708.9					43050.8						26289.7			1.09
							15455.5							24269.5					27576.9						19646.5			1.13
							13772.9							18639.6					28171						11682.4			1.08
							22198.1							12924.8					30562.1						12183.4			1.17
							18205							14738.6					23867.2						17132.7			0.93
							9376.36							12213.4					22612.8						36396.3			0.8
							14287.6							11293.9					30763.9						13141.5			1.02
							5212.78							12778.1					10952						21039.7			0.91
							12272.9							18672.8					16674.8						12210.1			0.99
							9465.7							20202.5					16646						39617.6			1.16
							6710.77							12186.7					28671.7						25124.3			0.9
							7211.29							13525.8					18884.9						15408.4			1.08
							8802.13							11275.4					17419.4						12969.2			1.16
							8941.76							19553.6					27824.3						25775.2			0.93
							8647.66							19251.4					17597.1						31236.1			1
							12709.5							20123.3					13961.8						10979.2			1.18
							4950							16375.1					32977.7						16549.3			0.67
							7279.93							20302.8					10891.8						12117.1			1.59
							15385.2							12264.7					28359.2						45295.8			0.86
							19954							15777.4					38399.3						25197.8			1.22
							6393.29							12616.1					15922.9						25784.9			1.54
							18053.1							16653.4					30804.6						16914.1			1.11
							4703.7							15226.4					22524.7						18820.1			1.05
							22976.5							11736.1					15302.7						9535.34			1.15
							4790.36							12431.7					23707.2						12046.4			1.59
							6595.26							15767.5					30689.9						12762.7			0.88
							9686.73							12689.2					23001.4						15576.9			0.97
							11969.6							16196.1					37585.1						20520.9			1.03
							17582.1							13247.8					10612.5						14029.1			2.06
							2613.77							13277.2					35210.3						25619			1.07
							18673.1							10853.8					22711.4						39664.8			1.02
							4604.08							16176.9					34197.1						15800.9			0.81
							19283.6							12589.8					17345.7						41861.9			0.68
							4302.23							13932.9					23668.3						13134.7			0.93
							6780.97							11625.2					14786.6						22294.9			0.79
							12861.8							13775.8					25363.4						26094.7			0.9
							5248.9							13954.9					11454.6						11042.7			1.67
							4074.48							12524					16157.1						12175.5			0.79
							17361.1							16515.9					34928.1						11443.4			0.9
							6548.23							16868.5					17625.2						25186.4			0.94
							5818.84							16538.8					32483.9						32854.4			1.86
							6495.19							19048					31648						19257			1.22
							8132.26							11895.4					20948.3						17745.8			1.32
							43261.9							14865.9					27594						33958.2			1.63
							12429.4							13216.1					30785.8						20383.7			1
							19841.5							18343.3					14423.6						15888.1			1.47
							4563.51							22649					30216						24064.2			1.19
							24381.6							10953.8					27396.5						10976.1			1.07
							12170.5							16163.3					27935						13626.8			0.99
							9472.06							13003.4					25345.8						21032.8			1
							19238.7							12244					19158.8						16140.6			0.86
							6555.44							15202.7					25259						18746.8			0.96
							8301.03							14874.3					31572.2						27090.9			1.2
							12491.3							11971.1					28042.3						7757.35			1.18
							7769.85							13361.5					35040.6						15190.4			1.21
							30022.4							10131.9					37632.8						12158.9			1.05
							13793.6							12391.8					38132.3						19120.1			1.25
							7977.7							14179.7					41062.7						17161.5			0.9
							5744.72							13809.6					37055.1						23437.2			1.32
							7448.24							15912					29814.5						31683.2			1.07
							5611.65							10497.8					46405.7						31765.4			0.98
							7306.99							13492.9					23288.7						22353			1.01
							10125							11923					27936.9						12560.2			1.47
							7679.79							10875.4					38473.6						12955.8			0.87
							18295.9							19775.5					20774.3						24060.6			1.01
							48825.1							19185					31140.1						14449			2.19
							15949.5							11190.9					34609.4						27301.8			1.09
							6339.62							12890					38339.8						21945			0.99
							10829							10655.3					39470.6						26109.5			1.23
							10113							20659.5					19560.1						18507.2			0.78
							17230.5							7857.81					22687.2						11993.3			0.66
							5411.5							11719.2					34758.3						22149.8			1.09
							16609.7							10425.2					20916.3						26913			1.01
							5449.88							12694.7					33613.8						23309.7			1.72
							25025.2							10022.9					24723.3						20382.8			0.97
							8360.8							12490.1					21074.3						17995.8			0.98
							5773.37							12397.8					38037.3						11621.5			0.93
							5427.03							12045.3					28990.9						30113.5			1.15
							14498.7							14453.8					28426.1						16090.5			1.45
							6348.02							16523.8					39013.6						14838.8			1.28
							16530.8							11531.7					32297.2						22650.1			1.16
							6487.36							10897.3					26138.7						13267.3			0.91
							7108.8							12745.1					33575.6						12238.7			1.05
							22124							19249.6					21000.8						15137.2			1.74
							14673.9							16228.5					29577						34140			0.97
							14158.8							13206.8					24817.6						10247			0.99
							6885.05							12120.7					25839						21924.7			1.11
							8305.42							16066					26083						19315.8			1
							37591.6							19823.7					29484.8						17133.8			1.43
							10571.2							18288					33229.8						19574.5			1.16
							9236.94							14604					39452.8						15191.9			1
							25285.8							10592.8					21509.8						14654.9			1.4
							20710.4							14977.4					26796.8						30173.2			1.29
							8448.39							15839					30935.1						24244			1.15
							31217.3							17930.1					37332.1						13199.5			1.06
							23317.1							19250.4					13913.7						26541.8			1.19
							5803.88							15760					22196.7						25657.8			0.92
							6481.65							13932.2					34606.7						15018.2			1.01
							2828.68							20202					26067.1						16923			1.2
							6992.31							15754.9					19214.4						21001.4			1.14
							3495.66							17827.3					39259.5						19032.8			1.06
							3264.16							13093.1					27175.6						12333.2			1.56
							7629.76							25893.6					20904.6						17566.1			0.87
							11246.3							10783.2					47977						60260.9			1.01
							11491.9							19402.7					28459.5						10053.8			0.94
							5543.77							14537					29411.9						20436.6			0.98
							9637.14							13650.2					27415.2						16936.3			0.9
							7213.19							19213.7					23699.4						13500.2			1.02
							5854.8							14918.9					46639.9						18680			1.05
							5370.86							11381.1					40457.1						20407.9			1.08
							21670.2							13909.3					26825.4						17469.7			1.99
							15657.6							13029.1					18501.9						18228.7			1.37
							24739.3							11556.5					44649.2						16274.1			1.29
							9255.74							24106.7					27603						16846.4			1.02
							32910.1							14989.8					22868.2						24614			0.82
							8320							12641.2					34621.7						13764.6			1.21
							16711.2							10866.2					35541.7						12179.7			1.25
							43382							17550.7					32174.6						7693.39			0.92
							19348.8							13651.5					41151.8						9957.69			1.03
							9624.79							15031.5					34734						19982.6			0.8
							7586.84							12167.5					19468.2						23801.6			1.21
							9908.86							16967.5					17753.7						17647.4			1.74
							15265.4							11368					39413.5						21486.6			1.1
							9108.83							11066.7					33410.8						18622.6			1.02
							6750.43							12842.8					26145.5						25746.7			0.85
							24339.3							14135.1					33945.5						8141.53			0.87
							6920.31							11162.1					15087.9						11406.8			1.16
							9804.52							10452.6					32228.5						22310.9			0.93
							7533.59							10689.5					22620.6						51729			1.59
							8618.78							15963.6					11641.1						11128.6			1.43
							5183.46							11111.3					29633.6						19621.7			1.19
							5869.41							10570					17357.1						20136.7			1.82
							7579.22							19616.5					22557.7						25596.2			1.01
							7046.48							13450.5					37025.7						38185.1			1
							15082							11830.7					28174.9						7322.53			1.04
							13092.4							11862.7					19977						15154.1			0.65
							14072.5							12630.3					34166.7						31392			0.89
							8595.38							22934					19405.2						18460.6			1.11
							21847.6							10218.1					21807.5						44963.1			1.02
							14681.9							9905.18					28464.2						14581			0.66
							16252.8							11136.8					34257.3						16670			0.87
							7482.13							14105.9					41025.3						21586.5			1.04
							4808.91							15243.5					33638.3						17130.8			1.06
							6997.37							17980.4					28718.4						39855.5			0.93
							6477.18							11497.1					25944						50249.1			1.09
							8207.63							11857.7					28345.7						23868			1.3
							7367.91							18948.4					28133.8						11239.4			1.39
							5986.61							13304.5					22809						10590.6			1.3
							11648.6							19179.7					35901.3						7997.49			0.89
							5912.76							15387.4					11937.8						23289.1			1.47
							9818.85							18353.5					19004.2						34352.5			1.11
							22984.9							13369.8					38481.1						14114			1.19
							7488.01							16113.2					44652.2						16548.4			0.87
							25335							15298.5					23200.5						7430.35			1.42
							10014.4							12786.5					23014.2						23085.5			1.32
							9554.29							14563.2					27093.8						30642			0.85
							9446.37							10705					29460.4						9638.95			1.06
							35882							14812.2					32752.8						20102.3			1.04
							33189.4							23465.5					33082.3						31322.4			1.21
							24843.6							14373.9					17115.2						17076.5			0.99
							24470.5							12044.2					22997.5						24338.5			1.23
							31539.6							12083.2					34510.1						7495.67			0.93
							21605.9							13498.6					32146.6						15385.5			1.35
							17733							10552.9					25269.1						8064.04			1.54
							22907.4							23546					36681.9						39042.8			1.08
							34258.8							17440.7					20052.9						12713.2			0.99
							28132.6							9665.58					34742.4						12581.1			1.18
							40393.2							12556.9					16946.9						15666.3			1.21
							32096.9							15747.6					26258.2						27164.7			1.31
							11953.5							10972.9					31094						23788.4			1.04
							32094.5							16668.6					26167.7						15530.9			1
							9666.27							12309.7					25222.8						43350.5			1.02
							10048.9							17616.9					26666.6						16876.1			1.06
							7334.13							12603.6					38728.1						17162.7			1.06
							13874.5							13801.1					33807.6						19255.6			0.85
							5669.58							18525.4					28939.3						14239.5			1.31
							7147.22							14554.5					22598.8						6062.64			1.13
							15786.3							15235.1					16123.6						12546.7			1.01
							8183.29							11137.5					27413.4						17643.1			1.66
							5537.58							24752.6					15841.2						20029.2			0.76
							5766.72							18020.3					24129.2						15191.4			1.53
							6060.42							10710.8					44207.7						21605			1.01
							9378.7							11112.6					17392.8						25290.5			0.93
							4875.67							12759.1					22307.8						20477.2			1.12
							6233.66							13247.4					24216.5						47436.8			1.64
							5243.29							10878.4					10630.6						31173.5			2.34
							5916.26							12449.7					23372.3						26830.7			1
							5186.72							11905.9					26365.8						38597.1			1.29
							3684.16							12712.6					22501.3						23531.4			1.2
							6612.57							13111.6					27193.7						15818.9			0.93
							9024.42							14125.6					28135.1						23082.5			1.45
							5746.67							10122.2					25474.3						28275.6			0.95
							6696.31							11000.3					40441.5						15704			0.94
							6692.91							12097.1					27813.8						22596.1			1.23
							18358.8							13228.5					30715.1						26401.6			0.98
							7083.67							11676.8					10467.2						16405.4			2.39
							6324.61							11707.3					25545						16465.9			1.49
							8240.92							11252.8					21926.1						10078.1			1.22
							4456.76							10776.8					21210.6						10030.4			0.9
							12635.2							15008.9					26791.6						11009.7			0.87
							7339.33							14117.1					23692.9						19870			1.3
							35101.7							12199.2					26682.7						20240.8			0.76
							5316.7							12116.2					20851.5						17432.9			1.02
							12184							18001.8					23055.5						17863			1.21
							18925.1							12435.5					24441.2						19899.1			1.05
							4980.46							12483.2					16024.9						23278.1			1.15
							9539.76							21289.7					25220.4						26410			1.24
							22165.4							12156.6					25031.5						10393.6			1.39
							17423.9							10024.3					23018.3						9477.48			1.18
							12442.5							14119.3					23228.7						21424.2			1.08
							8363.1							10921.2					40110						49761.9			1.37
							15376							20110.3					18215.5						23105.2			1.03
							5625.27							11533					21865.7						17673.6			1.15
							3283.86							9640.96					17396.7						7185.45			0.85
							4768.51							15696.4					26250.5						10347.5			1.3
							6227.35							12275.8					26009.2						12356.6			1.25
							12621.8							14883.5					13841.3						18016.4			2.33
							12585.2							10991					22555.1						17645.8			1.32
							4693.87							14428.4					25194.3						14454.7			1.06
							4462.99							10572.2					24294.6						7561.48			1.23
							14677.5							11398.2					25844.1						24013.3			1.37
							4536.06							19260.3					23569.4						31479.9			1.24
							4033.81							12592.5					25710.4						9014.94			0.87
							4154.41							11986.3					23196.1						8656.65			1.13
							6729.97							11744.7					33637.6						21234.8			0.95
							6087.76							11116.9					10917.2						41250.4			1.34
							8842.32							11799.4					29140.8						12562.1			1.14
							4897.24							17731.2					24278.8						24132.1			1.16
							3922.02							11564.2					15196.1						16705.2			0.98
							10767.1							15787.3					22404.8						24291.2			1.62
							7363.2							12068.5					18548.7						40172.6			0.97
							13529							13588					31142.2						18080.8			1.68
							5790.18							11358					25191.3						15127			1.18
							17632.1							16186.1					39042.1						16493.8			0.9
							9046.68							10171.9					41328.8						17157			1.11
							7679.81							11226.1					22292.4						21866.1			0.9
							7026.29							16878.9					24761.1						27494.4			0.93
							5884.22							11034.6					19280.9						11058.5			1.55
							3752.23							13107.8					20722.6						20476			1.44
							5141.57							12539.2					30160.1						7369.73			1.24
							5093.92							11959.4					42474.3						11444.3			1.27
							4258.99							12230.3					11756.9						21850.9			1.74
							4009.15							11451.5					33859						23653.6			1.02
							13779.7							16752.5					30892.8						7317.24			1.23
							15616							9658.76					20979.3						18431.2			2.39
							4707.03							10276.9					36206.9						16556.8			1.24
							6021.03							15739.8					34806.6						24522.6			0.94
							6068.71							12675.2					23821.3						17091.9			1.12
							16776.5							10742.4					21824.3						16614.7			1.27
							6477.35							12402.5					34321.3						25231.9			1.16
							10456.7							18119					34424.8						20238.9			1.19
							15973.7							20582.8					34182.6						9844.01			1.65
							9837.51							13173.2					10619.4						11647.7			1.56
							11590							9586.1					27069.3						17309.7			1.29
							8655.24							12781.5					38848.2						11682.6			1.15
							5215.29							19765.2					31405.2						54440.1			0.94
							8407.31							12343.7					25030.5						15797.2			1.04
							8402.05							16090.2					35191.6						19884.4			1.13
							7136.41							16481.4					17012.8						29922.3			1.98
							9177.91							12830.4					38116.6						19774.6			0.82
							4515.69							18174.5					29028						26700.7			0.72
							19723.3							15585.9					19903.8						21175.8			1.57
							8935.21							14794.3					27512						21638.8			0.87
							9189.79							12954.5					25754.5						35091.6			1.08
							6543.33							11980.5					17250.6						7493.36			1.02
							13278.3							19291.2					33278.2						33857.1			1.18
							5334.18							16492.1					31602.3						15281.9			0.89
							6523.24							13092.8					30093.4						15648.3			1.31
							9539.19							11192.6					26115.4						16810.5			1.13
							5548.75							10965					30640.9						8397.42			0.9
							8053.05							11307.9					40143.5						9170.9			1.35
							8922.62							14080					20920.3						18742.3			1.44
							7867.98							17564.5					27035.1						41811.8			1.07
							7283.52							11972					27475.9						42365.2			1.31
							11674.5							14471.5					30638						12263.8			1.06
							5420.75							12543.1					39171.9						27639.1			1.3
							11775.1							23850.1					25356.9						9298.18			0.84
							6786.43							12736.4					30425						21117.4			1.15
							9248.7							15930.1					36072.9						18602.4			1.17
							3810.07							19129.1					21512.6						16850.9			1.09
							7229.71							13151.6					36298.3						20309			1.09
							6595.68							11309.1					25748.8						12778			1.03
							6627.44							8703.08					31647.4						18049.3			1.41
							6380.46							14458.4					42439.1						21902			1.04
							17592.1							18233.7					29445.1						11801.4			0.94
							19186.9							20491.7					34451.7						12437.3			1.61
							5610.77							18024.2					40706						47786.7			1.04
							5469.43							12182.7					32990.6						15522.2			1.14
							5506.21							18136.7					25488.3						15896.9			1.4
							4415.65							12276					40593.9						11803			1.18
							6414.19							11049.4					36399.6						13660			1.4
							6160.61							12130.1					25754.7						12862.1			1.25
							7007.41							16345.9					13789.4						19484.8			1.69
							6258.29							13354.8					37841.5						23491.4			1.38
							8025.65							9832.08					38355.7						25149.8			1
							4773.21							11145.7					39255.1						12487.7			1.35
							5699.89							14703.7					20554.6						18695			1.18
							4978.7							14744.8					22582.9						18367.9			1.05
							7263.12							13171.3					39330.6						18601.5			1.52
							8424.67							12902.6					29142.8						19111.8			1.93
							6799.12							11806.6					42226.2						27372.3			1.21
							6442.25							20249.4					31963.3						21467.1			1.38
							4022.39							10961.4					35279.7						25013			1.12
							6643.52							13207.1					38195.2						22413.1			1.27
							6059.68							16084.8					28274.4						18033.7			0.78
							6037.52							15373.9					21813.9						33048.7			0.9
							4850							11668.5					22808.3						13852.3			1.03
							5028.97							13040.4					28699.8						6600.05			1.36
							5901.44							11277.2					22965						13393.1			0.99
							5807.4							12611.2					22062.4						16781.2			0.83
							5503.36							11210.2					30678						18365			1.03
							17162.7							10912.2					16613						34873.3			0.95
							6311.06							11697.3					14333.2						14110.5			1.05
							5787.66							20011.5					13971.9						19757			1.25
							11522.7							14597.2					29603.7						27717.1			0.94
							7265.77							12448.5					19816.9						21178.7			0.86
							7348.7							11091.8					25095.4						18191.2			1.45
							4668.91							11819					17615.8						7899.31			0.92
							4680.57							12567.1					22793.8						6536.36			1.32
							6756.65							15215.7					35157.7						28423.4			1.1
							7688.44							12444.6					22056.4						32466.1			0.82
							5635.74							15452.8					27656.9						16920.2			1.18
							7789.51							19517.8					33677						9527.31			0.79
							9913.08							18030.2					41496.6						10270.2			1.28
							7573.32							11987.4					24945.2						13659.8			0.95
							8977.05							12983.8					25758.9						25440.8			1.51
							9428.45							14886.8					38206.5						25693.6			1.33
							17027.9							19218.1					12917.7						10234.3			0.79
							13034.5							12008.9					11505.6						14689.9			1.1
							8329.61							13754.8					30666.2						7121.7			1.13
							10988.5							15701.6					33983						17716.2			1.13
							7015.77							11666.2					34854.1						25575.3			1.13
							15963.7							14874.8					32371.7						17350.8			1.49
							8820.93							12400.1					26434.2						30257.1			1
							6121.8							10753					34080.1						40603.8			1.35
							8926.2							14688.2					28464.5						12372.2			0.88
							10496.6							23535.5					24322.2						27116.8			1.48
							6956.04							14963.5					28075.9						22698.6			1.32
							8088.04							9938.47					22586.3						21058.3			0.84
							5348.15							10860.6					30120.8						21243.2			1.05
							7601.13							11362.8					24504.9						38302.3			0.84
							4941.96							14488					27230.1						35632.6			1.41
							5909.11							15421.9					25784						26301.4			1.38
							6622.35							10120.8					25551.8						9603.96			1.18
							5795.99							15406.5					19953.8						22700.8			2.75
							7645.78							18859.5					27680.7						26719.2			1.49
							5552.25							13204.6					20450.4						12223.9			1.17
							8233.68							20589.3					32672.7						15852.6			1.12
							5886.91							17292.3					16597.8						16526.6			1.04
							6372.97							11564.8					16257.7						19834.9			2.22
							6259.53							15348.9					10362						8843.4			0.6
							8600.51							15476					26943.8						8724.04			1.1
							8561.84							11449.7					18276.4						13745.2			0.79
							4921.2							11058.6					19749.5						18574.2			2.03
							10076.3							17819.6					27571.4						12974.2			1.22
							5174.09							18290.5					17528.2						20398.8			1.9
							18309.4							13495.6					22121.7						25469.6			1.19
							6605.29							12710.9					19902.1						18663.2			0.84
							7156.12							13295.1					33655.7						39737.5			1.35
							21493.2							14515.8					20210.6						18962.2			1.12
							4754.44							12273.9					14042.4						13644.8			2.28
							26494.5							14563					12866.5						17770.1			1.22
							15276.2							12391.6					20130.8						13390.1			1.07
							8938.41							13944.4					20554.6						20048.5			0.99
							17939.5							16419.1					34601.6						14039.6			1.04
							22912.3							13009					24421.5						14951.7			1.1
							15815.2							15948					23773.1						14119.8			1.56
							6082.75							17581.1					18761.8						27317.9			1.03
							25507.5							24303.2					33016						13661.7			1.32
							20197.9							16373					27575.2						38431.3			1.55
							36547.9							10650					18791.5						14146.1			1.22
							6468.42							14916					23380.3						9506.37			1.58
							12079.7							18410.2					15941.8						11449.4			1.18
							60311.5							14880.4					21758						15505.5			1.14
							38409.3							12146.6					21664.2						31027.4			0.66
							22772.1							15369.2					31372.8						20631.8			1.01
							6425.38							12172					23341.2						14345.8			1.15
							10547.5							11102.9					21171						15445.7			1.11
							15952							15190.1					26742.3						30728.4			1.36
							9551.47							12729.4					26866.8						7559.95			0.97
							8865.09							14724.2					20742						10329.5			1.18
							6961.39							14924.6					31019.9						15797			1.35
							15018.2							12806					23479.8						6444.6			1.23
							8234.16							17523.6					25123.2						12476.6			0.7
							9068.14							11008.4					32703.8						11221.1			1.26
							9328.06							13798.2					15069.9						30382.9			1.34
							30768							9668.72					17391.7						14781			1.07
							7302.2							13524.5					24091.2						18786.6			0.75
							15087							10846.3					22314.2						26292.8			1.17
							13773.2							10364.4					18522						9348.69			1.73
							23455.3							15145.9					22390						43902.6			1.48
							14801.2							10438.7					27907.1						26128.6			1.14
							10369.4							11335.3					25545.5						30231.5			1.36
							7238.52							13753					24106.1						8980.67			0.66
							14083.9							13149.2					17869.3						25922			0.75
							8236.73							13602.3					22019.1						24837.2			1.1
							12126.1							11881.1					24709.1						36119.3			1.25
							12636.3							9350.7					20202.7						15663.6			1.21
							5063.36							11025.8					22989.2						13089.1			1.71
							17056.7							10377.3					34227.8						18847.8			1.23
							3777.96							14783.2					19353.8						37740.3			1.45
							13531.1							18653.9					27655.8						42741.8			0.86
							9639.33							14118.5					21196.3						32255.8			0.68
							12729.8							15706.9					25974.4						12125.5			1.08
							14088.1							14213.5					30175.1						28134.9			1.16
							12305.6							13027.3					23270						38270.5			1.15
							14099							19152.8					22515.9						9101.77			1.08
							22157.1							15435.8					18236.6						18220.6			0.82
							27718.4							15096.7					17676.4						43468			1.11
							26135.1							12428.2					16424.8						16042.4			1.04
							13050.5							16012					11962.9						27497.7			1.75
							22713.9							12414.4					18414.8						11175.9			1.19
							6563.95							15093.7					18647.9						20125			1.03
							6781.26							13833.6					25197.2						20550.1			1.49
							5837.43							10464.2					19016.8						25323.9			1
							5029.84							14524.1					24806.5						31898.9			1.26
							5448.56							13696.4					24999.8						23819.4			1.09
							11151							20327.2					22937						20764.5			1.31
							28138.9							12793.1					19874.8						19861.5			1
							9575.7							20806.6					16951.6						13100.6			1.07
							8891.62							9221.96					19502.1						23389.8			0.93
							51498.6							16169.2					24815.7						12824.1			1.15
							17464.1							13593.1					18196.2						18925.2			0.9
							28910							15875.6					16185.3						18624.7			0.86
							15881.1							12591					24317.4						19603.3			1.26
							11924.2							12061.8					23927.8						36942.1			1.11
							50227.7							10687					33764.3						9000.2			1.2
							5532.06							13059.7					21744.4						27844.4			1.1
							12246.8							15603.5					20389.3						33703.6			0.88
							7012.47							19463					19712.6						15663.6			0.87
							45938.1							14016.9					30671.1						12591.5			0.92
							13232.5							24200					31109.6						13908.9			0.92
							33411.7							13967.4					33031.4						17825.6			0.83
							42913.7							21974.4					41833.6						12671.5			0.99
							22315.4							14381.5					25869.5						26363			1.33
							34922.9							11638.7					39383.6						36992.8			1
							65407.4							10416					37336.5						47919.3			1.12
							42819.1							14779.5					29032.1						12365.8			1.45
							22624.5							13639.4					44883.3						20719.2			1
							10102.6							17254.8					27111.7						14755.9			0.88
							5051.9							15769.4					38521.5						40407.8			1.05
							23087							22340.4					44250.5						6828.8			1.07
							15435.7							12354.3					34809.8						30785.2			1.04
							16639.5							11838					30940.6						21352.4			0.91
							35126.3							10907.3					28000.3						30726.3			0.64
							19560.5							11009.3					24092.4						22329.2			1.08
							23270.3							12393.3					35569.6						12284.4			0.82
							18133.3							13769.9					39328						24716.3			0.71
							27467							15916.8					37608.6						12772.4			0.63
							24328.4							12992.5					35751.5						25305.4			0.93
							21108.1							15070.3					40725.3						17274.9			1.09
							35374.9							16359.7					33463.8						17667.3			0.68
							19724.5							14539.4					31031.7						15026.6			1.2
							18440.6							13587.5					32833.7						24198.5			0.83
							20716.4							15203.2					30497.3						23089.8			1.05
							8592.58							13095					27089.4						21754.4			0.91
							9275.97							12962.8					29430						27815.2			0.9
[truncated: 1,538 more rows]

## Sheet: Figure 6
	Figure 6b				Figure 6d																Figure 6f										Figure 6g
	ACE2me FI				%CD14+Spike+ (of total CD14+)			CD14+ACE2me FI														CD14+ACE2me+				CD3+ACE2me+						ACE2me FI													CD14+ACE2me FI
	Mild	Moderate	Severe		Spikehigh	Spikelow		Spikehigh						Spikelow							PRE	99.9	99.9	99.4	99.4	1.71	2.47	3.6	3.98		PRE	121.889	346.44	330.25	235.431	310.978	201.974	252.562	196.437	268.615	158.84	239.557	357.887	290.087	484.046	196.477	341.451	538.812	693.384
	1160.05	1402.55	685.138		13.289	7.82828		1371.51	1275	933.331	995.966	1595.19	936.627	2640.3	3542.7	1595.19	3848.64	1242.27	2392.04		POST	99.9	99.8	99.8	99	1.96	3.16	2.37	3.56		POST	263.571	357.528	507.652	287.715	449.614	622.997	428.413	351.9	313.875	223.475	554.006	267.148	221.178	692.41	459.089	598.421	633.663	823.68
	1234.84	870.434	695.843		18.1303	5.22876		1044.28	1268.1	924.441	993.887	1178.11	910.654	2312.1	3030.86	1178.11	3774.87	982.997	1583.65
	2646.85	1018.07	457.908		11.5894	8.54701		1036.84	1261.85	885.294	981.36	1106.95	910.436	2253.13	2998.11	1106.95	3724.84	961.212	1283.83			CD14+ACE2+				CD3+ACE2+						ACE2 FI													CD14+ACE2 FI
	1214.19	826.354	445.689		13.4328	0		1020.51	1255.17	844.551	963.696	1106.15	907.308	1918.46	2994.43	1106.15	3693.87	943.095	1271.83		PRE	96.8	87	97.3	89	7.43	6.52	9.45	6.29		PRE	824.324	552.216	585.855	950.32	797.69	910.514	612.032	568.832	357.999	341.246	690.475	752.148		1099.83	750.947	1328.22	1403.15	1326.01
	1161.17	834.081	458.171		24.024	6.3253		1012.99	1243.57	834.136	937.292	1066.4	903.712	1892.19	2879.95	1066.4	3535.39	925.337	1246.84		POST	95.5	86.5	94.1	90.2	5.13	6.25	7.18	5.71		POST	610.457	744.216	734.232	764.02	1122.78	667.392	601.561	807.731	772.326	538.72	578.115	654.373		940.632	1089.68	1129.98	1071.49	1353.94
	1617.31	934.038	709.62		15.9151	1.11732		983.027	1200.6	832.306	931.21	1065.08	896.036	1860.72	2872.52	1065.08	3373.7	904.74	1156.55
	1592.49	819.535						936.206	1166.86	831.085	919.948	1059.99	886.734	1699.66	2838.45	1059.99	3319.03	881.181	1155.37													AB Parent													AB Delta
	1696.25							900.427	1126.33	826.63	919.287	1059.22	865.243	1576.65	2792.76	1059.22	3314.19	855.845	1133.63												PRE	0.5946	0.3362	0.2694	0.4043	0.147	1.032	0.8699	0.155	2.228	0.4831	0.2857	0.4251	0.3074	5.921	3.968	7.549	4.363	3.388
	1146.17							890.875	1120.36	816.11	917.256	1042.16	864.541	1539	2638.97	1042.16	3294.47	855.288	1133.17												POST	30.29	14.4	20.88	4.366	8.778	21.38	35.35	61.61	82.37	59.44	19.89	31.6	39.61	20.58	11.55	17.95	17.9	12.62
	1718.29							880.533	1103.09	812.126	898.977	1041.88	864.419	1494.42	2637.65	1041.88	3291.43	841.366	1128.46
	1551.48							869.893	1094.14	799.602	893.167	1036.98	856.751	1432.9	2400.77	1036.98	3237.11	840.063	1110.31
								862.598	1064.71	783.035	874.613	1033.1	852.155	1398.89	2210.01	1033.1	3194.62	833.054	1107.72
	%ACE2me+							861.196	1060.35	782.691	830.198	1031.72	834.156	1392.35	1775.74	1031.72	3186.88	822.274	1080.19
	Mild	Moderate	Severe					860.08	1048.08	772.784	829.66	1023.25	833.065	1360.32	1687.25	1023.25	3091.59	806.646	1066.15
	44.4444	48.0392	20.6596					830.244	1040.85	761.243	806.365	1002.36	825.321	1308.46	1678.2	1002.36	3088.71	802.282	1041.19
	67.6191	66.0317	7.01754					804.572	1038.21	754.791	790.92	996.547	795.035	1235.3	1668.91	996.547	3057.26	790.906	1031.67
	56.0318	47.0355	2.80374					784.709	1034.06	732.092	788.115	996.163	790.486	1171.18	1641.13	996.163	3045.84	775.056	1024.29
	54.6361	66.9983	17.2139					783.629	1032.55	729.586	785.869	975.034	789.944	1164.22	1629.92	975.034	3041.38	770.36	1010.96
	40.8955	37.1479	29.3419					754.154	1025.83	728.44	784.523	973.606	778.526	1138.27	1432.7	973.606	2972.85	770.223	1006.4
	22.4387	33.9713	20.7163					703.257	1013.7	724.235	767.362	962.253	772.34	1132.2	1400.3	962.253	2903.58	761.732	990.45
	54.4652	41.791						702.715	1009.92	711.993	750.871	960.203	769.446	1117.32	1332.21	960.203	2864.9	760.89	982.4
	46.8							695.887	1005.11	698.859	746.51	937.931	768.163	1110.69	1325.02	937.931	2816.76	758.736	971.199
	52.1224							693.495	981.792	695.425	736.752	930.379	763.804	1084.85	1276.41	930.379	2801.7	757.266	970.668
	68.8889							677.483	981.068	691.918	730.097	924.067	757.88	1061.54	1214.65	924.067	2797.86	752.03	963.15
	57.8844							674	955.413	687.579	719.122	920.534	757.8	1059.46	1184.71	920.534	2772.09	747.734	954.492
								671.238	951.039	662.329	716.276	907.06	753.345	1047.38	1125.76	907.06	2733.81	738.688	932.876
								669.736	946.984	651.479	709.791	892.505	744.996	1041.28	1092.3	892.505	2721.68	738.66	905.262
								659.154	932.743	645.024	707.432	873.447	743.407	1037.81	1089.95	873.447	2716.65	735.203	905.064
								655.335	927.299	628.471	702.385	870.498	736.979	1018.92	1087.87	870.498	2666.42	730.352	901.801
								650.6	917.213	626.174	686.666	870.437	734.52	1017.2	1062.96	870.437	2658.85	712.032	900.036
								636.615	909.714	615.23	676.685	868.065	722.166	1001.97	1044.48	868.065	2643.09	692.771	896.997
								631.596	898.326	612.012	670.9	860.852	721.537	984.083	1030.14	860.852	2631.53	691.682	895.263
								621.526	898.022	611.461	665.487	855.729	705.195	974.035	990.876	855.729	2586.5	682.789	867.171
								620.264	874.511	611.33	657.285	852.838	694.718	945.433	976.617	852.838	2563.6	682.204	861.194
								611.439	871.903	609.205	651.885	851.347	683.219	935.372	962.248	851.347	2556.49	682.092	808.997
								605.844	869.374	606.128	643.905	839.908	678.566	909.919	960.16	839.908	2550.08	681.63	790.793
								579.592	865.684	603.952	635.462	833.956	677.763	897.697	915.875	833.956	2517.07	680.944	784.956
								578.349	864.864	600.4	634.185	832.489	677.057	897.544	869.019	832.489	2511.51	677.511	778.592
								545.219	863.277	600.133	630.74	825.596	670.532	874.891	861.637	825.596	2501.43	670.213	775.54
								544.04	861.192	599.038	630.558	822.782	669.088	871.896	837.738	822.782	2452.89	666.916	770.885
								543.43	856.431	594.709	628.487	819.308	663.096	866.257	836.766	819.308	2406.35	662.886	765.657
								543.241	853.72	590.52	620.071	807.971	660.991	816.438	820.429	807.971	2388.43	658.966	753.065
								540.428	845.275	590.316	610.364	807.528	660.322	805.329	814.215	807.528	2365.81	652.477	741.118
								538.836	844.037	583.958	605.699	807.294	656.316	800.389	805.459	807.294	2362.35	644.433	718.171
								538.337	841.028	574.182	591.84	790.818	654.926	760.925	805.253	790.818	2351.88	634.88	717.698
								536.609	837.913	573.766	591.306	789.57	642.376	755.05	786.432	789.57	2327.8	633.663	701.347
								535.302	831.835	572.231	590.054	786.581	637.538	745.848	785.729	786.581	2293.53	632.315	695.353
								531.15	825.516	569.813	571.073	780.042	631.613	742.706	782.448	780.042	2264.92	632.261	688.34
								525.064	824.93	554.374	558.166	779.143	628.1	734.378	746.922	779.143	2256.56	622.757	682.448
								517.156	818.149	553.829	557.195	778.343	624.169	729.216	746.508	778.343	2249.26	618.657	672.818
								516.863	817.8	549.963	553.261	777.33	620.479	708.526	738.308	777.33	2240.06	606.076	648.827
								513.48	813.767	549.847	547.119	773.861	619.512	697.35	730.359	773.861	2233.61	605.482	642.47
								509.024	811.647	546.678	541.564	768.521	611.67	694.277	722.759	768.521	2225.48	604.81	634.841
								503.861	808.145	544.808	537.618	754.167	609.432	684.109	715.796	754.167	2183.3	604.087	628.583
								497.311	791.609	541.61	534.893	744.667	607.423	669.04	711.456	744.667	2170.19	603.219	626.91
								496.623	782.6	541.349	530.396	744.03	605.356	664.673	710.105	744.03	2165.31	598.647	619.403
								491.189	782.194	540.186	526.244	742.791	597.959	660.237	709.996	742.791	2159.22	597.087	612.127
								488.867	780.116	537.764	524.561	742.567	597.221	660.069	707.724	742.567	2142.65	595.691	611.685
								486.779	773.583	535.354	514.789	740.08	584.739	659.498	702.86	740.08	2138.16	593.228	602.212
								482.603	758.648	531.912	514.512	739.867	575.622	647.991	702.77	739.867	2100.87	593.046	593.64
								478.793	756.417	529.089	509.528	737.165	573.043	647.795	699.546	737.165	2068.48	591.639	586.988
								476.891	755.372	517.867	508.262	736.17	566.197	645.669	698.772	736.17	2061.35	590.426	586.705
								475.385	751.256	514.094	503.962	735.655	560.905	638.417	696.857	735.655	2041.8	580.593	584.967
								469.796	743.756	508.04	503.804	734.845	560.571	636.737	689.742	734.845	2041.72	579.187	583.222
								469.15	742.859	505.672	502.021	728.884	558.853	609.84	661.812	728.884	2037.52	575.924	574.424
								464.077	734.851	493.122	497.64	728.688	557.223	609.182	653.415	728.688	1993.31	575.787	570.814
								449.279	715.131	491.245	493.512	721.736	557.099	608.988	639.002	721.736	1970.2	573.044	556.414
								448.443	713.885	486.161	490.443	719.149	556.393	601.444	632.637	719.149	1953.01	568.26	555.197
								443.522	713.238	480.305	485.95	718.77	555.898	600.034	631.173	718.77	1948.28	566.028	549.065
								440.753	712.468	475.999	481.198	712.695	553.344	594.246	630.569	712.695	1940.48	563.239	546.421
								438.723	711.858	475.749	459.388	712.622	552.691	592.63	619.494	712.622	1939.34	558.668	536.947
								437.22	703.406	469.171	451.514	707.882	546.006	592.306	618.335	707.882	1936.49	557.004	534.82
								427.257	701.432	468.061	449.46	707.59	543.367	589.506	613.108	707.59	1935.36	556.758	532.721
								426.76	696.431	463.962	448.687	694.058	542.234	587.374	613.066	694.058	1918.36	551.241	521.11
								423.892	693.857	452.518	439.785	692.335	537.078	576.958	607.867	692.335	1905.63	550.289	518.881
								423.761	691.178	449.678	438.957	682.442	531.353	567.856	606.623	682.442	1888.56	546.148	518.76
								415.571	685.633	449.545	435.856	675.14	530.796	564.214	595.297	675.14	1829.38	545.56	518.263
								415.397	683.984	445.897	431.816	671.042	529.095	562.403	591.251	671.042	1828.41	544.367	513.744
								411.971	681.904	441.861	427.262	670.453	525.218	562.373	590.236	670.453	1824.06	541.671	511.643
								411.481	679.303	441.844	421.491	667.877	523.848	548.352	587.797	667.877	1818.9	541.586	507.712
								408.493	678.629	441.235	421.483	667.189	521.544	547.838	578.599	667.189	1816.04	540.429	507.129
								403.205	678.464	441.02	420.31	658.07	513.209	544.35	566.217	658.07	1812.86	536.965	505.683
								399.747	669.419	438.337	412.338	657.403	512.539	540.803	565.121	657.403	1806.98	536.441	491.511
								389.625	669.079	438.033	410.933	644.225	512.263	539.444	562.155	644.225	1784.04	536.409	481.008
								387.008	652.36	436.851	408.076	641.845	510.853	535.865	557.442	641.845	1773.52	536.132	480.596
								386.388	650.272	424.094	407.748	627.99	505.701	534.947	554.152	627.99	1749.06	534.011	468.009
								385.01	649.734	419.711	397.24	627.474	500.964	523.018	547.324	627.474	1748.26	532.669	466.287
								382.959	647.657	415.084	394.783	622.257	499.784	520.084	545.251	622.257	1748.05	528.269	459.435
								382.152	647.09	410.602	391.767	621.717	499.685	513.08	542.629	621.717	1746.1	524.87	451.397
								380.064	645.896	407.509	390.967	621.522	495.861	511.093	542.261	621.522	1744.93	520.012	444.45
								371.065	639.299	387.259	383.771	618.327	493.419	511.043	540.56	618.327	1739.54	519.921	443.008
								370.33	637.974	386.844	379.088	615.453	491.044	509.892	534.9	615.453	1734.17	514.234	441.923
								370.284	634.611	376.69	375.723	615.035	491.029	508.972	531.694	615.035	1734	513.193	439.017
								364.257	632.209	374.916	372.109	612.579	490.224	506.42	527.516	612.579	1725.82	512.978	436.31
								362.55	621.613	371.104	356.416	612.408	487.287	505.365	522.096	612.408	1722.89	512.648	435.343
								358.22	620.19	370.723	355.719	606.644	485.624	504.405	520.329	606.644	1693.13	512.482	432.49
								353.89	618.196	361.789	348.932	605.746	483.409	503.805	517.629	605.746	1672.88	511.426	415.463
								351.925	616.814	356.909	343.123	603.887	482.681	501.861	517.024	603.887	1645.15	505.967	412.499
								347.177	606.172	351.897	331.538	599.336	479.036	500.178	515.974	599.336	1635.98	505.589	410.172
								346.497	602.933	348.495	329.547	590.407	473.682	495.178	513.807	590.407	1627.27	504.001	405.707
								343.353	598.293	336.753	327.967	588.216	472.476	493.205	498.285	588.216	1621.83	503.851	404.565
								342.128	582.482	332.368	322.38	585.058	469.811	491.638	498.25	585.058	1621.56	501.223	400.68
								341.988	575.565	330.646	302.639	581.398	465.671	489.876	495.66	581.398	1596.88	500.401	400.32
								331.755	574.477	318.11	300.14	581.36	465.251	487.728	490.633	581.36	1595.95	500.193
								328.529	569.456	300.313	294.877	578.948	465.052	484.924	487.676	578.948	1587.48	499.986
								319.123	567.852	300.178	294.836	573.313	461.841	479.053	479.596	573.313	1579.38	497.538
								318.647	566.169	288.433	290.92	572.749	460.022	472.696	478.101	572.749	1568.28	495.728
								303.377	564.382	277.701	286.379	570.736	458.411	471.572	474.671	570.736	1566.66	494.526
								292.598	561.971	264.914	285.186	569.915	457.817	469.505	474.5	569.915	1554.17	494.223
								292.356	556.846	263.167	281.658	566.019	455.2	467.843	472.151	566.019	1545.22	485.639
								275.465	555.777	259.087	270.776	564.422	454.105	464.047	468.138	564.422	1542.62	483.005
								269.136	552.586	258.872	260.056	561.33	454.079	460.262	465.05	561.33	1531.04	481.582
								252.984	549.107	249.122	252.09	558.866	451.884	458.371	462.633	558.866	1525.97	475.166
								228.119	547.023	237.418	249.431	558.741	450.376	454.262	460.926	558.741	1520.91	473.997
								159.708	546.576	230.013	241.381	558.706	449.211	453.951	457.748	558.706	1518.27	470.629
									539.637	194.207	171.964	557.942	448.006	444.414	446.803	557.942	1498.48	467.652
									538.671	178.588		552.076	447.772	444.056	437.982	552.076	1490.55	466.962
									538.006	171.2		549.725	443.95	442.162	437.528	549.725	1488.95	465.777
									536.306			546.633	438.507	441.865	435.852	546.633	1480.95	464.684
									535.816			540.43	437.874	433.316	435.655	540.43	1467.39	459.496
									533.172			539.995	433.997	419.572	432.472	539.995	1461.21	459.013
									531.8			539.955	433.453	419.438	431.289	539.955	1448.37	458.598
									517.754			539.121	432.536	419.086	430.105	539.121	1432.38	458.004
									510.012			538.142	430.905	416.908	428.981	538.142	1419	455.947
									506.992			537.888	426.756	416.61	423.667	537.888	1415.96	454.269
									501.762			534.836	420.496	415.482	410.681	534.836	1404.36	444.217
									498.006			534.547	418.531	414.043	409.37	534.547	1392.92	443.012
									496.634			528.659	417.724	411.512	402.941	528.659	1382.59	441.408
									495.872			523.471	416.47	407.608	402.301	523.471	1355.95	438.973
									483.546			518.363	414.869	407.219		518.363	1353.76	436.324
									482.665			510.357	414.796	404.257		510.357	1339.39	432.336
									479.334			510.063	414.044	404.075		510.063	1304.61	429.928
									478.105			508.395	412.292	403.894		508.395	1282.87	429.093
									476.29			503.764	411.46	403.681		503.764	1277.18	423.691
									472.237			503.25	411.224	403.458		503.25	1262.62	415.704
									466.825			500.797	409.664	400.681		500.797	1257.47	415.168
									464.409			499.875	406.234			499.875	1246.21	412.201
									464.207			482.818	405.823			482.818	1229.57	412.124
									463.947			480.711	404.892			480.711	1217.36	412.008
									463.759			479.156	403.366			479.156	1204.99	409.922
									463.585			478.039	401.892			478.039	1193.78	400.266
									453.252			476.664	398.515			476.664	1189.13
									443.845			475.775	398.205			475.775	1183.34
									442.748			474.673	395.984			474.673	1182.16
									441.598			473.677	392.795			473.677	1180.55
									433.033			472.295	388.552			472.295	1176.73
									430.769			471.501	387.625			471.501	1163.46
									424.854			470.96	386.362			470.96	1157.94
									405.553			469.257	384.542			469.257	1151.59
									405.297			464.423	384.363			464.423	1145.83
									398.474			463.655	384.122			463.655	1124.66
									395.649			461.767	380.2			461.767	1107.8
									390.781			459.61	377.06			459.61	1104.52
									386.317			458.927	374.5			458.927	1089.8
									383.993			456.016	371.937			456.016	1072.51
									383.34			455.947	371.565			455.947	1072.51
									379.764			453.52	370.229			453.52	1070.85
									369.231			453.505	362.919			453.505	1069.01
									356.44			452.108	362.63			452.108	1061.15
									349.661			451.856	357.854			451.856	1060.16
									345.216			447.343	355.522			447.343	1054.99
									340.649			446.13	345.515			446.13	1032.41
									333.988			444.159	343.401			444.159	1029.12
									332.651			441.759	341.284			441.759	1029.11
									330.662			439.004	337.603			439.004	1007.61
									317.874			434.474	335.396			434.474	1005.2
									297.963			430.406	331.482			430.406	1000.78
									183.628			428.981	331.3			428.981	989.684
									157.413			421.663	330.179			421.663	988.606
												419.831	327.798			419.831	985.067
												419.03	325.744			419.03	981.154
												418.907	321.93			418.907	980.99
												417.02	314.004			417.02	967.048
												413.865	311.154			413.865	923.511
												413.237	309.577			413.237	921.7
												410.54	302.325			410.54	921.448
												395.051	293.667				893.476
												388.686	286.783				891.584
												386.759	277.059				880.849
												386.695	274.285				879.111
												384.987	211.44				878.812
												377.074	208.911				874.508
												369.172					873.828
												349.219					856.969
												342.298					847.382
												341.565					836.097
												338.103					821.886
												333.704					820.626
												313.364					809.69
												313.082					806.237
												297.774					803.811
												290.531					778.729
												288.159					746.859
												284.253					712.759
												277.585					703.542
												271.938					699.937
												267.432					689.235
												255.602					683.066
												250.316					677.361
												178.49					672.915
												138.35					668.859
																	620.135
																	606.449
																	587.532
																	559.099
																	551.982
																	513.777
																	504.717
																	503.199
																	500.575
[truncated: 12 more columns]

## Sheet: Figure 7
	Figure 7a																										Figure 7b										Figure 7d								Figure 7e
		Mean H3K27ac intensity (a.u.)												Mean H3K4me2 intensity (a.u.)													H3K27ac NFI					H3K4me2 NFI						Mean H3K27ac intensity (a.u.)							H3K27ac NFI
		No infection						Infection						No infection						Infection							No infection		Infection			No infection		Infection				PI			PI-NACE2i				PB	PI	PB-NACE2i	PI-NACE2i
		PRE			POST			PRE			POST			PRE			POST			PRE			POST				PRE	POST	PRE	POST		PRE	POST	PRE	POST		Distance from the nucleus center, % radius	Mean	SD	N	Mean	SD	N		1669.6	996.463	1983.94	2532.09
	Distance from the nucleus center, % radius	Mean	SD	N	Mean	SD	N	Mean	SD	N	Mean	SD	N	Mean	SD	N	Mean	SD	N	Mean	SD	N	Mean	SD	N		1481.55	2416.73	1182.05	2183.51		1042.53	1683.17	972.252	1400.79		1	1219.06	803.338	25	1833.74	616.809	19		1618.32	721.318	2176.13	1682.57
	1	906.259	435.798	20	2281.79	716.383	20	1520.84	594.821	27	1166.13	502.131	24	330.046	264.863	23	938.234	460.814	24	465.875	324.463	20	1992.64	1145.42	16		801.782	2918.27	1140.41	2584.3		1574.27	1834.13	1185.98	1852.18		2	1226.99	809.719	25	1834.89	619.851	19		893.559	592.825	1971.37	1929.48
	2	904.516	425.982	20	2275.2	700.694	20	1511.9	588.486	27	1171.75	498.035	24	327.782	258.838	23	935.606	460.105	24	470.205	321.068	20	1999.3	1152.91	16		1216.58	3091.16	1113.18	1768.98		929.148	1547.93	1026.42	2442.21		3	1226.99	809.719	25	1834.89	619.851	19		1399.24	974.946	1901.62	1808.34
	3	904.516	425.982	20	2275.2	700.694	20	1511.9	588.486	27	1171.75	498.035	24	327.288	257.971	23	935.606	460.105	24	470.426	321.376	20	1999.3	1152.91	16		1015.97	1628.03	589.454	717.692		934.016	1585.81	1130.35	1254.82		4	1226.97	808.911	25	1835.38	620.396	19		1055.3	1304.47	1767.85	1743.1
	4	904.134	421.358	20	2275.65	701.11	20	1513.02	589.412	27	1171.52	498.23	24	327.444	257.437	23	932.608	452.738	24	471.437	320.497	20	2005.75	1147.73	16		977.117	2307.07	860.463	794.197		1268.35	1765.41	1057.1	1304.65		5	1227.66	807.145	25	1834.48	621.69	19
	5	905.038	420.096	20	2275.56	696.104	20	1513.55	588.972	27	1172.18	497.863	24	329.147	257.217	23	931.112	449.968	24	471.037	319.554	20	2010.92	1144.63	16		808.647	1730.44	487.443	702.301		1793.64	2421.37	506.141	1420.32		6	1227.9	805.862	25	1827.78	618.716	19
	6	905.073	420.132	20	2276.51	693.843	20	1512.84	588.116	27	1172.79	497.697	22	329.29	256.872	23	934.799	452.149	24	472.882	320.112	20	2011.76	1143.64	16		854.712	1685.76	715.993	717.014		1271.85	2352.79	1042.42	1423.21		7	1226.34	800.115	25	1824.9	613.742	19
	7	905.865	419.991	20	2271.32	688.333	20	1513.77	587.352	27	1175.73	499.244	24	330.961	257.849	23	938.055	454.075	24	474.747	319.487	20	2013.39	1141.2	16												8	1229.3	799.189	25	1827.63	610.353	19
	8	905.631	417.539	20	2268.26	685.95	20	1515.16	586.262	27	1175.64	501.61	24	330.874	257.107	23	939.349	454.589	24	476.602	319.449	20	2013.65	1140.76	16												9	1231.96	799.608	25	1830.2	604.61	19
	9	904.627	414.399	20	2264.81	683.163	20	1516.07	585.905	27	1173.07	501.084	24	331.47	256.955	23	941.229	454.904	24	477.525	318.071	20	2016.58	1138.63	16												10	1232.11	797.382	25	1831.84	600.76	19
	10	905.419	409.4	20	2260.36	679.048	20	1517.57	585.76	27	1171.44	501.439	24	332.466	256.78	23	943.386	456.526	24	480.543	319.543	20	2018.02	1135.84	16												11	1231.12	793.942	25	1833.65	596.201	19
	11	903.148	406.418	20	2258.94	669.26	20	1518.46	586.568	27	1173.63	503.82	24	332.793	255.817	23	944.528	458.37	24	480.446	318.349	20	2018.99	1134.72	16												12	1230.49	786.775	25	1833.82	591.744	19
	12	902.664	405.358	20	2253.18	659.256	20	1520.73	588.92	27	1175.51	504.386	24	334.322	256.264	23	946.057	458.574	24	480.742	317.155	20	2019.38	1133.97	16												13	1230.71	783.424	25	1835.59	583.49	19
	13	903.88	405.638	20	2252.11	652.078	20	1523.14	590.371	27	1179.18	504.417	24	335.51	256.773	23	948.847	459.493	24	482.681	318.279	20	2019.67	1132.01	16												14	1231.75	781.182	25	1834.39	575.897	19
	14	904.534	404.958	20	2249.98	648.14	20	1524.96	589.19	27	1183.21	504.631	24	336.711	257.459	23	950.652	461.344	24	483.71	317.298	20	2018.19	1132.08	16												15	1231.84	779.567	25	1833.47	569.354	19
	15	904.797	403.163	20	2248.46	642	20	1525.59	587.177	27	1185.33	504.176	24	337.87	258.643	23	952.522	462.506	24	486.68	317.228	20	2016.46	1129.97	16												16	1230.28	774.227	25	1834.6	564.061	19
	16	905.376	400.298	20	2245.37	637.397	20	1527.82	588.208	27	1186.33	503.221	24	338.529	259.391	23	955.519	464.449	24	490.502	319.741	20	2015.96	1128.44	16												17	1229.14	769.886	25	1835.33	557.978	19
	17	905.957	397.627	20	2242.35	632.298	20	1530.41	588.569	27	1189.26	503.224	22	339.199	258.962	23	958.149	465.272	24	493.727	320.453	20	2016.55	1127.16	16												18	1230.6	766.495	25	1834.52	550.053	19
	18	906.362	395.162	20	2247.28	626.387	20	1532.05	588.536	27	1190.69	503.713	24	340.375	258.306	23	960.074	465.84	24	496.686	321.996	20	2017.36	1125.78	16												19	1233.35	765.583	25	1830.28	541.945	19
	19	907.342	392.847	20	2245.33	621.935	20	1532.61	588.969	27	1191.99	504.174	24	341.563	257.189	23	961.479	465.681	24	498.664	322.127	20	2018.56	1123.26	16												20	1233.13	762.611	25	1827.27	536.177	19
	20	908.133	390.351	20	2244.04	616.476	20	1533.12	589.424	27	1193.06	504.731	24	342.398	257.15	23	964.993	467.256	24	502.062	323.187	20	2018.6	1122.37	16												21	1234.27	759.923	25	1824.35	529.735	19
	21	909.119	389.639	20	2243.3	612.789	20	1534.3	589.038	27	1195.05	505.633	24	344.122	257.296	23	970.184	468.027	24	505.076	324.22	20	2018.15	1121.62	16												22	1236.16	757.978	25	1820.34	525.511	19
	22	910.233	386.613	20	2240.93	608.3	20	1534.63	588.098	27	1195.16	503.567	24	345.274	257.039	23	974.336	467.428	24	509.701	324.681	20	2021.35	1118.75	16												23	1236.99	754.161	25	1815.81	522.238	19
	23	912.372	384.458	20	2242.08	606.598	20	1536.57	587.25	27	1197.19	505.495	24	345.553	256.402	23	978.028	467.016	24	512.948	324.337	20	2024.46	1117.76	16												24	1238.31	751.206	25	1811.38	519.772	19
	24	915.023	383.505	20	2247.52	605.437	20	1538.97	587.515	27	1199.48	507.238	24	346.746	254.912	23	980.651	466.643	24	516.178	324.399	20	2026.91	1116.9	16												25	1239.51	749.532	25	1808.09	514.714	19
	25	917.259	381.814	20	2250.04	605.027	20	1541.31	589.038	27	1199.74	506.457	24	349.16	254.397	23	984.568	468.562	24	520.954	325.55	20	2028.26	1116.64	16												26	1238.97	745.794	25	1803.24	509.92	19
	26	918.608	380.683	20	2253.06	604.379	20	1540.88	590.025	27	1199.52	504.81	24	350.549	253.242	23	989.016	471.443	24	525.483	326.747	20	2031.07	1116.36	16												27	1241.17	744.044	25	1794.64	501.03	19
	27	921.032	381.085	20	2252.99	600.05	20	1542.81	588.549	27	1201.89	504.181	24	351.818	252.272	23	991.747	472.803	24	530.286	327.12	20	2032.66	1114.9	16												28	1240.53	741.114	25	1788.67	495.218	19
	28	922.442	380.667	20	2253.3	601.415	20	1543.64	585.941	27	1201.77	503.238	22	353.28	250.841	23	996.335	474.748	24	535.163	326.414	20	2034.95	1114.51	16												29	1242.46	739.408	25	1782.81	491.325	19
	29	924.102	380.368	20	2256.69	601.356	20	1545.35	584.589	27	1201.19	502.146	24	354.641	250.268	23	999.743	476.022	24	538.607	324.312	20	2036.71	1113.11	16												30	1243.85	737.414	25	1776.85	486.969	19
	30	925.708	379.603	20	2257.54	600.4	20	1547.78	584.575	27	1199.39	502.049	24	355.796	250.51	23	1004.98	478.448	24	541.869	323.052	20	2038.06	1112.1	16												31	1244.7	733.684	25	1770.89	484.036	19
	31	929.825	379.193	20	2264.03	598.656	20	1549.33	583.254	27	1198.46	500.794	24	357.696	249.878	23	1009.81	480.349	24	547.068	322.959	20	2039.41	1111.1	16												32	1245.37	729.77	25	1764.27	479.321	19
	32	931.197	378.431	20	2266.88	598.742	20	1550.74	579.934	27	1196.22	499.627	24	359.287	249.05	23	1014.93	481.635	24	551.362	321.419	20	2041.69	1110.74	16												33	1244.97	726.253	25	1759.77	472.764	19
	33	932.668	380.031	20	2266.81	595.277	20	1549.19	577.435	27	1194.29	496.812	24	361.273	247.974	23	1019.41	482.654	24	554.958	319.941	20	2044.67	1110.01	16												34	1245.6	724.303	25	1751.16	463.193	19
	34	933.276	380.374	20	2267.97	592.312	20	1549.39	575.883	27	1194.03	495.976	24	362.484	246.614	23	1023.3	482.966	24	557.965	318.063	20	2046.97	1109.73	16												35	1245.33	720.758	25	1745.06	459.458	19
	35	934.428	380.937	20	2268.67	591.636	20	1551.39	574.952	27	1192.37	495.221	24	365.182	245.777	23	1031.27	485.645	24	562.418	314.715	20	2049.38	1109.46	16												36	1246.67	719.408	25	1737.28	457.032	19
	36	935.83	381.754	20	2269.06	591.036	20	1551.05	574.479	27	1191.58	494.07	24	367.033	245.662	23	1037.15	487.579	24	565.682	312.08	20	2050.66	1109.13	16												37	1246.61	716.222	25	1729.56	455.89	19
	37	936.999	382.585	20	2272.71	594.201	20	1549.94	573.349	27	1189.34	491.754	24	369.254	244.758	23	1043.5	489.565	24	572.446	311.169	20	2052.38	1108.69	16												38	1243.91	711.474	25	1721.12	453.857	19
	38	937.726	382.806	20	2273.51	597.25	20	1547.7	571.614	27	1188.02	491.295	24	371.878	243.972	23	1049.19	491.558	24	575.895	308.222	20	2053.84	1107.81	16												39	1241.87	707.47	25	1711.94	451.965	19
	39	940.043	383.913	20	2273	597.915	20	1543.84	568.539	27	1188.76	491.035	22	373.921	243.449	23	1055.18	492.988	24	579.238	306.496	20	2057.34	1108.31	16												40	1241.59	702.814	25	1704.96	449.492	19
	40	941.519	384.707	20	2272.47	599.09	20	1541.03	565.975	27	1188.47	488.861	24	376.265	242.243	23	1065.1	498.712	24	582.002	304.31	20	2061.26	1108.64	16												41	1242.2	701.051	25	1695.92	448.301	19
	41	943.438	385.636	20	2269.88	600.606	20	1537.71	564.808	27	1188.54	488.076	24	379.01	241.301	23	1073	502.105	24	585.647	302.137	20	2063.54	1107.15	16												42	1240.37	697.906	25	1689.66	444.485	19
	42	945.202	386.183	20	2269.13	603.564	20	1535.84	563.34	27	1187.9	489.896	24	381.404	241.252	23	1081.82	503.67	24	589.636	296.692	20	2067.51	1105.44	16												43	1240.42	695.113	25	1684.22	441.054	19
	43	946.041	385.808	20	2270.85	607.159	20	1534.23	561.567	27	1185.53	489.105	24	383.987	241.396	23	1088.68	506.005	24	593.75	292.608	20	2068.48	1105.25	16												44	1241.06	692.743	25	1677.94	439.684	19
	44	946.637	386.607	20	2272.14	609.126	20	1528.8	557.115	27	1184.68	489.021	24	386.607	240.264	23	1097.92	509.213	24	596.575	288.111	20	2072.4	1104.55	16												45	1236.37	688.206	25	1671.22	440.572	19
	45	946.914	388.378	20	2271.07	610.214	20	1524.7	555.749	27	1183.09	488.221	24	389.13	239.874	23	1108.48	514.705	24	600.105	285.243	20	2076.62	1103.77	16												46	1235.2	683.752	25	1660.05	437.417	19
	46	949.243	389.706	20	2268.06	610.479	20	1519.19	553.207	27	1181.67	488.163	24	391.905	239.094	23	1118.28	518.804	24	602.699	281.788	20	2079.6	1102.38	16												47	1231.48	678.414	25	1653.02	435.651	19
	47	949.28	391.13	20	2266.63	613.48	20	1514.77	550.096	27	1181.33	488.639	24	394.927	238.581	23	1127.55	521.582	24	605.367	278.525	20	2082.29	1101.2	16												48	1227.8	674.595	25	1647.2	435.343	19
	48	949.61	391.302	20	2262.49	614.807	20	1510.66	549.023	27	1178.87	489.334	24	397.939	238.416	23	1137.21	524.814	24	611.903	275.694	20	2084.83	1099.15	16												49	1224.56	669.949	25	1637.55	435.009	19
	49	949.401	392.346	20	2260.59	616.889	20	1503.12	545.516	27	1177.63	488.989	24	401.083	237.616	23	1146.71	528.308	24	618.789	273.22	20	2087.03	1097.91	16												50	1222.22	667.222	25	1628.62	431.264	19
	50	950.208	392.656	20	2256.69	617.606	20	1496.25	542.676	27	1176.27	489.632	22	403.802	236.289	23	1156.5	534.595	24	624.305	271.685	20	2090.41	1095.39	16												51	1218.61	664.469	25	1619.51	430.692	19
	51	950.855	393.546	20	2254.76	618.755	20	1489.83	540.21	27	1174.47	488.69	24	406.98	235.292	23	1165.17	539.338	24	628.832	270.75	20	2093.08	1092.6	16												52	1212.44	657.64	25	1608.84	428.373	19
	52	950.298	393.902	20	2247.79	620.93	20	1481.4	536.314	27	1171.71	487.789	24	409.803	234.792	23	1177.21	543.604	24	634.595	269.154	20	2096.51	1088.14	16												53	1207.97	653.438	25	1599.06	425.673	19
	53	948.825	393.99	20	2242.57	624.902	20	1474.56	534.436	27	1167.97	486.85	24	413.185	234.543	23	1187.24	546.221	24	640.674	269.182	20	2098.96	1083.73	16												54	1203.14	649.132	25	1586.62	425.787	19
	54	948.856	394.691	20	2236.34	626.997	20	1464.55	530.92	27	1164.29	485.675	24	417.234	234.527	23	1198.06	552.006	24	646.743	268.922	20	2100.68	1077.61	16												55	1196.99	644.56	25	1574.72	423.937	19
	55	947.666	394.389	20	2229.24	630.673	20	1454.66	527.75	27	1160.43	483.695	24	420.452	234.252	23	1209.07	557.019	24	654.618	270.11	20	2103.93	1074.96	16												56	1188.8	640.195	25	1564.98	425.486	19
	56	946.751	394.321	20	2221.57	631.862	20	1443.98	522.095	27	1156.18	483.075	24	423.551	234.195	23	1218.59	563.534	24	664.151	274.082	20	2106.84	1069.73	16												57	1182.32	636.398	25	1555.92	424.796	19
	57	945.002	394.696	20	2213.56	633.479	20	1431.88	515.672	27	1151.27	480.945	24	427.033	233.643	23	1229.02	569.114	24	670.408	274.641	20	2105.41	1063.91	16												58	1175	632.121	25	1539.87	418.405	19
	58	942.995	394.196	20	2204.17	632.58	20	1420.64	512.753	27	1143.67	478.995	24	431.16	233.643	23	1237.47	573.439	24	677.73	279.697	20	2106.89	1057.74	16												59	1165.99	627.318	25	1529.59	416.913	19
	59	939.592	394.006	20	2193.15	633.817	20	1409.12	508.982	27	1138.67	477.591	24	435.757	234.484	23	1248.39	580.114	24	683.325	283.214	20	2108.27	1051.89	16												60	1159.8	624.051	25	1517.49	415.967	19
	60	936.994	393.404	20	2183.97	634.511	20	1396.87	504.431	27	1131.64	474.651	24	440.081	234.677	23	1259.45	585.226	24	690.209	287.642	20	2111.59	1048	16												61	1149.72	619.178	25	1505.89	416.378	19
	61	933.693	393.199	20	2172.25	633.1	20	1385.2	500.037	27	1122.94	470.52	22	445.293	235.758	23	1270.68	592.19	24	697.421	292.034	20	2113.8	1043.27	16												62	1139.62	614.5	25	1487.79	413.759	19
	62	929.839	392.877	20	2160.86	634.574	20	1373.66	496.086	27	1116.94	470.647	24	450.125	235.859	23	1279.48	597.502	24	703.68	296.029	20	2116.35	1036.5	16												63	1130.2	610.028	25	1472.84	413.166	19
	63	923.893	392.635	20	2147.47	635.426	20	1359.73	488.128	27	1106.51	467.187	24	454.554	236.728	23	1288.18	602.128	24	707.809	299.059	20	2118.33	1030.47	16												64	1121.44	607.07	25	1457.84	413.258	19
	64	917.765	390.118	20	2132.21	633.885	20	1347.26	485.23	27	1096.58	466.014	24	459.452	238.52	23	1296.02	607.792	24	715.795	306.183	20	2121.77	1025.37	16												65	1109.83	601.186	25	1439.03	406.924	19
	65	913.309	387.799	20	2117.22	635.127	20	1329.86	478.597	27	1086.75	462.034	24	465.076	240.286	23	1307.04	614.029	24	720.589	310.595	20	2122.66	1019.26	16												66	1098.81	596.466	25	1422.61	404.886	19
	66	905.681	385.73	20	2104.77	635.548	20	1314.19	475.129	27	1075.41	459.715	24	470.219	241.016	23	1316.27	621.236	24	724.851	314.566	20	2125.06	1014.92	16												67	1085.25	590.173	25	1402.82	400.33	19
	67	898.724	385.337	20	2088.66	634.06	20	1299.37	472.256	27	1067.12	457.211	24	475.109	242.623	23	1324.52	625.934	24	729.455	317.441	20	2129.45	1010.21	16												68	1071.81	585.353	25	1385.33	400.707	19
	68	891.768	384.197	20	2072.55	631.057	20	1280.84	466.883	27	1054.53	454.359	24	480.845	244.477	23	1333.2	629.183	24	731.271	319.157	20	2131.66	1006.64	16												69	1058.73	579.604	25	1364.73	402.922	19
	69	883.932	382.88	20	2051.23	628.319	20	1266.83	462.815	27	1041.88	451	24	485.342	246.666	23	1341.54	632.742	24	734.144	322.726	20	2129.63	1001.44	16												70	1045.1	573.668	25	1341.74	399.477	19
	70	874.845	379.022	20	2030.52	626.307	20	1247.1	455.28	27	1030.84	447.144	24	492.186	250.846	23	1347.9	637.282	24	735.649	326.083	20	2131.5	999.183	16												71	1030.91	568.583	25	1322.32	399.396	19
	71	865.132	372.982	20	2009.44	630.068	20	1227.41	447.396	27	1017.45	441.294	24	497.463	254.576	23	1354.48	640.945	24	738.674	329.732	20	2133.27	994.583	16												72	1018.73	564.173	25	1299.96	399.146	19
	72	856.402	370.343	20	1986.96	630.007	20	1209.87	442.418	27	1002.69	437.047	22	503.27	256.743	23	1360.2	642.48	24	738.333	331.952	20	2134.05	990.205	16												73	1002.32	557.04	25	1278.39	400.987	19
	73	843.929	366.942	20	1967.07	628.887	20	1190.96	438.024	27	990.042	434.355	24	508.541	260.454	23	1363.76	642.957	24	738.42	335.386	20	2133.32	988.362	16												74	984.124	550.981	25	1256.56	397.623	19
	74	833.602	366.242	20	1941.41	624.699	20	1171.9	432.557	27	977.528	433.189	24	513.805	264.108	23	1366.82	645.652	24	736.536	337.872	20	2133.41	985.944	16												75	968.042	544.304	25	1231.95	395.369	19
	75	823.117	363.951	20	1917.33	621.694	20	1151.14	427.051	27	962.641	430.693	24	519.669	267.461	23	1368	644.775	24	734.52	339.78	20	2131.97	984.078	16												76	951.175	537.944	25	1209.47	394.588	19
	76	811.235	360.263	20	1891.84	615.775	20	1127.94	420.687	27	944.936	422.859	24	524.298	270.934	23	1368.5	644.917	24	732.403	341.305	20	2131.36	982.198	16												77	931.938	529.13	25	1184.04	395.743	19
	77	797.886	351.777	20	1862.85	614.62	20	1101.85	416.611	27	928.942	418.379	24	529.972	275.355	23	1368.76	644.421	24	730.095	344.333	20	2128.14	980.68	16												78	914.982	523.262	25	1155.25	397.403	19
	78	784.03	344.923	20	1832.8	609.425	20	1078.38	411.71	27	911.644	415.198	24	533.74	279.039	23	1363.15	639.827	24	724.893	346.754	20	2121.54	978.219	16												79	892.8	513.323	25	1129.01	397.097	19
	79	771.343	341.519	20	1800.69	606.258	20	1055.05	407.942	27	894.1	413.397	24	537.413	281.92	23	1357.9	634.483	24	718.434	346.631	20	2118.2	975.984	16												80	873.554	506.598	25	1101.75	394.816	19
	80	755.811	336.519	20	1770.32	599.296	20	1030.34	403.759	27	877.321	412.695	24	540.829	285.185	23	1350.2	630.019	24	711.514	346.329	20	2110.6	974.392	16												81	852.989	498.768	25	1078.87	395.845	19
	81	740.362	334.245	20	1737.49	598.468	20	1002.75	399.932	27	860.19	408.213	24	543.656	288.885	23	1340.74	623.885	24	702.216	344.207	20	2100.86	972.547	16												82	833.775	491.577	25	1051.03	389.934	19
	82	727.017	330.898	20	1701.72	593.703	20	977.477	392.41	27	841.542	402.075	24	545.872	290.797	23	1328.34	614.357	24	691.951	343.615	20	2087.86	970.304	16												83	811.092	481.917	25	1028.39	393.068	19
	83	708.073	320.304	20	1667.07	590.798	20	947.942	387.495	27	819.309	396.724	22	547.179	292.322	23	1313.5	609.218	24	683.281	342.608	20	2074.32	969.534	16												84	787.662	473.334	25	992.66	383.95	19
	84	689.252	312.141	20	1625.78	580.401	20	920.573	382.595	27	798.886	390.207	24	548.318	293.526	23	1294.93	600.575	24	668.596	339.168	20	2055.65	965.64	16												85	765.338	464.483	25	963.255	384.541	19
	85	673.436	304.852	20	1587.47	572.097	20	890.488	377.766	27	776.969	386.588	24	547.445	294.679	23	1277.4	594.483	24	657.4	337.83	20	2036.7	963.974	16												86	741.385	456.094	25	936.346	384.698	19
	86	657.863	300.496	20	1546.84	562.482	20	858.26	373.585	27	758.5	382.435	24	545.461	296.346	23	1254.96	582.22	24	644.37	337.369	20	2014.93	962.965	16												87	719.752	447.926	25	904.446	379.301	19
	87	639.296	297.507	20	1506.39	558.62	20	828.622	369.524	27	739.406	381.222	24	542.342	294.785	23	1230.37	572.927	24	630.113	334.59	20	1987.04	960.77	16												88	696.007	437.975	25	876.437	377.046	19
	88	618.206	293.466	20	1456.88	548.488	20	799.98	366.63	27	715.146	375.146	24	537.939	292.467	23	1204.69	559.804	24	616.575	331.001	20	1955.42	955.107	16												89	674.293	430.93	25	852.008	375.676	19
	89	597.374	282.17	20	1406.31	542.261	20	767.428	358.042	27	690.929	364.648	24	533.68	289.909	23	1177	550.089	24	599.338	327.276	20	1924.59	953.112	16												90	647.958	421.955	25	817.608	366.804	19
	90	577.315	274.615	20	1356.38	527.754	20	737.464	350.876	27	666.991	359.893	24	527.549	287.003	23	1145.82	543.951	24	581.529	324.372	20	1889.16	951.019	16												91	624.168	413.536	25	783.673	360.455	19
	91	555.744	267.769	20	1309.03	515.449	20	703.154	343.136	27	644.071	355.041	24	517.906	281.484	23	1111.53	528.492	24	564.708	318.488	20	1850.37	947.77	16												92	601.293	405.785	25	755.54	360.642	19
	92	534.426	263.711	20	1256.57	509.47	20	670.497	340.585	27	621.141	349.599	24	508.944	277.39	23	1071.16	509.708	24	546.969	315.244	20	1802.4	945.4	16												93	576.136	396.716	25	723.495	357.279	19
	93	516.67	257.664	20	1204.01	495.594	20	642.628	336.488	27	601.71	345.737	24	499.441	271.431	23	1032.9	494.843	24	527.812	309.747	20	1748.55	938.419	16												94	555.182	388.56	25	690.067	350.779	19
	94	494.23	250.551	20	1155.11	489.413	20	612.473	331.111	27	583.864	342.926	22	486.487	262.656	23	993.172	481.257	24	508.833	302.516	20	1706	931.215	16												95	523.732	375.573	25	661.722	347.442	19
	95	469.179	244.52	20	1097.36	483.395	20	582.522	325.537	27	553.646	330.064	24	474.095	252.619	23	956.808	474.034	24	490.567	297.306	20	1652.42	922.534	16												96	496.06	366.827	25	628.632	340.061	19
	96	442.493	236.104	20	1030.04	463.077	20	542.332	314.704	27	520.756	321.509	24	457.681	244.915	23	915.191	460.794	24	464.673	285.971	20	1584.66	912.775	16												97	472.136	361.529	25	600.036	336.598	19
	97	421.351	229.586	20	979.368	452.938	20	505.897	312.608	27	493.91	315.643	24	440.906	238.751	23	858.329	432.732	24	440.777	278.215	20	1501.59	897.863	16												98	448.821	353.033	25	564.287	331.829	19
	98	402.855	222.395	20	924.38	437.701	20	481.389	309.919	27	475.512	314.179	24	424.248	230.069	23	809.334	419.665	24	418.179	266.874	20	1430.29	875.815	16												99	428.181	347.101	25	542.579	328.518	19
	99	381.544	218.375	20	873.755	428.448	20	454.884	304.857	27	454.688	307.947	24	405.227	215.142	23	772.074	402.41	24	397.334	260.499	20	1359.56	849.013	16												100	407.763	341.131	25	515.085	323.337	19
	100	359.932	211.02	20	831.517	430.982	20	432.522	302.362	27	436.209	304.019	24	389.836	206.795	23	733.076	388.508	24	378.86	252.435	20	1297.09	829.306	16												101	387.792	335.144	25	484.413	314.939	19
	101	340.306	206.845	20	782.162	416.181	20	412.017	300.786	27	417.49	302.106	24	369.959	195.574	23	698.21	377.994	24	362.49	247.751	20	1233.33	804.821	16												102	347.954	322.826	25	439.615	307.967	19
	102	311.898	196.932	20	711.04	397.608	20	366.133	292.809	27	377.256	290.681	24	341.766	184.841	23	626.593	346.68	24	327.273	232.001	20	1100.89	750.605	16												103	321.308	313.199	25	406.207	304.03	19
	103	287.959	190.718	20	652.387	389.972	20	332.916	286.626	27	349.096	282.356	24	321.064	177.489	23	575.037	329.715	24	301.177	219.566	20	1015.9	723.23	16												104	301.326	307.294	25	385.246	300.821	19
	104	264.358	187.118	20	601.103	383.809	20	307.412	284.646	27	326.304	277.277	24	299.149	165.927	23	534.467	314.356	24	282.549	213.773	20	943.581	694.55	16												105	279.174	299.21	25	356.91	298.828	19
	105	246.009	182.766	20	554.633	373.251	20	286.578	281.186	27	305.666	273.155	22	282.17	159.304	23	497.916	302.181	24	261.709	204.501	20	878.659	667.282	16												106	258.997	294.2	25	334.048	291.798	19
	106	226.228	178.286	20	512.05	363.883	20	266.735	278.513	27	286.306	268.907	24	258.092	150.094	23	458.167	289.418	24	242.428	197.562	20	807.632	634.053	16												107	238.079	288.531	25	305.022	287.784	19
	107	209.455	174.813	20	465.374	361.659	20	240.739	278.875	27	267.73	266.157	24	233.625	144.052	23	407.557	267.68	24	220.372	186.861	20	726.27	605.268	16												108	215.686	284.369	25	281.503	285.007	19
	108	188.456	164.058	20	418.297	346.955	20	212.697	276.539	27	241.881	261.772	24	212.322	138.401	23	363.191	253.361	24	195.455	178.597	20	636.594	577.367	16												109	197.484	280.056	25	252.165	274.494	19
	109	165.603	158.774	20	367.808	329.541	20	190.297	274.111	27	213.474	256.18	24	191.92	133.938	23	324.986	245.234	24	174.713	170.86	20	572.969	554.795	16												110	174.386	271.469	25	223.813	269.704	19
	110	148.272	156.116	20	326.484	321.265	20	168.845	268.12	27	192.099	248.071	24	170.585	126.929	23	291.713	238.103	24	157.599	164.316	20	511.217	531.672	16												111	153.313	264.692	25	195.974	266.27	19
	111	130.604	150.536	20	286.014	313.236	20	149.651	267.915	27	172.247	244.801	24	152.688	124.886	23	254.425	230.133	24	138.919	158.865	20	450.76	507.859	16												112	133.338	257.009	25	171.476	260.791	19
	112	115.25	148.887	20	249.014	302.442	20	129.193	267.027	27	152.492	239.493	24	131.716	122.298	23	218.959	221.936	24	120.003	148.474	20	386.956	481.274	16												113	115.047	251.119	25	149.056	254.606	19
	113	100.091	144.466	20	215.096	293.168	20	108.414	266.74	27	132.489	234.409	24	112.264	120.147	23	186.042	217.888	24	101.177	139.403	20	323.996	464.996	16												114	94.916	246.017	25	128.492	249.617	19
	114	83.46	138.71	20	183.354	291.355	20	87.334	263.46	27	111.367	232.431	24	94.668	118.411	23	153.166	211.327	24	84.637	133.616	20	268.889	449.277	16												115	79.905	242.289	25	108.177	245.772	19
	115	68.828	134.937	20	143.982	281.991	20	70.825	261.588	27	89.095	226.275	24	78.496	116.617	23	125.614	209.018	24	65.741	128.693	20	218.069	428.528	16												116	64.744	237.867	25	86.722	241.521	19
	116	51.95	131.059	20	112.866	274.222	20	56.018	259.848	27	70.716	222.035	22	62.977	114.184	23	95.378	205.323	24	51.389	124.176	20	167.733	407.438	16												117	48.813	231.584	25	64.831	236.207	19
	117	36.686	126.92	20	82.824	271.712	20	40.921	257.565	27	49.8	216.058	24	45.679	113.373	23	68.772	204.006	24	39.184	119.666	20	127.26	389.626	16												118	29.341	225.665	25	44.427	236.027	19
	118	23.616	124.587	20	53.093	263.005	20	27.249	258.418	27	34.485	215.504	24	30.491	111.719	23	44.188	200.369	24	24.913	112.756	20	88.072	375.179	16												119	15.442	221.737	25	18.948	228.692	19
	119	11.907	122.001	20	23.696	257.361	20	12.547	259.212	27	17.378	211.284	24	17.726	110.643	23	22.687	199.468	24	13.122	108.423	20	46.372	365.596	16												120	0	216.551	25	0	223.729	19
	120	0	119.024	20	0	253.929	20	0	259.218	27	0	209.551	24	4.089	109.071	23	0	195.57	24	0.514	106.639	20	0	348.966	16
[truncated: 7 more columns]

## Sheet: Supplementary Figure 1
	S 1b					S 1c			S 1d																						S 1l	Mouse body weight (g)
	ACE2 : IMPα1 Doulink spot count/cell					IMPα1 FI			Mouse body weight (g) - i.p. treatment																						Study Day	Ctrl			i.v. Ace2i -10 mg/kg			i.v. Ace2i -30 mg/kg			i.v. Ace2i -100 mg/kg			i.n. Ace2i -3 mg/kg			i.n. Ace2i -10 mg/kg
	Control	0.0015	0.0977	6.25		Mock siRNA	Importin siRNA		Study Day	Ctrl					i.p. NACE2i - 3 mg/kg			i.p. NACE2i - 10 mg/kg			i.p. NACE2i - 30 mg/kg			i.p. NACE2i - 100 mg/kg								Mean	SD	N	Mean	SD	N	Mean	SD	N	Mean	SD	N	Mean	SD	N	Mean	SD	N
	1	0	0	3		1779.1	923.164		1	21.01	19.4	19.72	19.47	19.91	16.27	15.95	16.62	16.79	17.07	17.53	18.31	17.97	18.61	19.17	17.65	16.72					1	21.2	0.7	5	18.53	0.96	5	19.82	1.66	5	21.06	1.17	5	19.42	1.16	5	20.19	1.18	5
	5	7	0	2		2128.24	889.024		2	20.79	19.1	19.52	19.14	19.41	16.54	16.69	17.21	17.28	17.08	17.45	17.44	16.92	17.66	18.83	16.97	15.66					2	20.93	0.76	5	18.86	0.94	5	20.27	1.26	5	21.49	1.12	5	19.9	0.77	5	20.17	1.38	5
	1	5	4	5		1842.45	881.427		3	21.29	19.31	20.22	19.46	20.59	16.32	16.14	17.6	16.85	17.52	17.45	17.43	17.12	17.42	19.19	17.49	16.67					3	21.79	0.79	5	18.67	0.97	5	20.15	1.4	5	21.15	1.28	5	20.61	0.97	5	19.9	1.36	5
	3	3	1	1		1721.14	860.725		4	21.23	19.94	20.54	19.8	20.29	16.36	15.86	17.01	16.63	17.13	17.6	17.91	17.03	17.87	19.06	18.17	16.9					4	21.81	0.96	5	19.05	1.09	5	20.39	1.13	5	21.1	1.05	5	21	0.98	5	20.34	1.38	5
	3	5	1	1		2051.51	839.877		5	21.56	20.29	20.9	20.71	20.85	16.86	15.81	17.45	16.91	17.4	18.15	18.65	17.47	17.92	18.34	18.19	17.14					5	22	0.87	5	19.3	1.07	5	20.81	1.43	5	21.03	1.4	5	21.13	1	5	20.71	1.28	5
	8	7	1	0		2007.97	796.305		6	21.31	20.63	20.93	20.56	21.32	16.78	15.9	17.08	17.83	17.55	18.32	18.21	18.06	17.52	18.46	18.16	16.8					6	22	0.98	5	19.45	1.01	5	20.84	1.4	5	21.11	1.48	5	21.43	0.92	5	20.98	1.3	5
	18	12	3	0		1662.79	948.947		7	21.66	20.63	21.23	20.63	21.32	16.3	16.24	17.9	18.35	17.13	18.88	18.89	18.02	18.62	18.75	18.36	17.21					7	22.05	1.06	5	19.72	0.96	5	21.47	1.43	5	21.45	1.84	5	21.44	0.97	5	21.04	1.26	5
	1	9	1	7		1686.7	508.824
	19	8	3	0		1584.68	483.278		S 1e																						S 1m	Mouse organ weight (mg)
	19	10	1	5		1377.6	810.436		Mouse body weight (g) - i.v. treatment																							Ctrl			i.v. Ace2i -10 mg/kg			i.v. Ace2i -30 mg/kg			i.v. Ace2i -100 mg/kg			i.n. Ace2i -3 mg/kg			i.n. Ace2i -10 mg/kg
	11	7	3	3		1662.04	625.408		Study Day	Ctrl					i.v. NACE2i - 3 mg/kg					i.v. NACE2i - 10 mg/kg					i.v. NACE2i - 30 mg/kg							Mean	SD	N	Mean	SD	N	Mean	SD	N	Mean	SD	N	Mean	SD	N	Mean	SD	N
	3	4	1	7		1925.62	560.068		1	21.01	19.4	19.72	19.47	19.91	21.93	20.93	21.47	18.98	22.41	20.77	19.78	20.08	19.63	22.54	16.1	17.5	16.19	17.45	17.75		Brain	447.69	20.26	5	436.8	20.85	5	446.55	39.62	5	435.68	5.46	5	437.17	20.62	5	443.42	14.97	5
	9	0	3	3		1591.57	663.015		2	20.79	19.1	19.52	19.14	19.41	21.91	21.08	21.5	18.95	22.47	20.48	19.84	20.96	18.83	21.93	15.93	16.74	16.23	17.38	17.78		Heart	118.46	15.91	5	100.73	10.18	5	122.62	27.05	5	107.47	10.63	5	110.39	12.45	5	109.78	16.55	5
	6	7	3	5		1514.81	697.029		3	21.29	19.31	20.22	19.46	20.59	22.2	21.47	22.19	19.79	23.51	20.3	19.32	20.4	18.8	22.06	16.33	17.03	16.73	17.75	18.33		Kidney	276.56	26.63	5	239.93	19.76	5	258.95	46.25	5	239.36	19.78	5	262.36	22.28	5	252.44	21.54	5
	2	5	3	2		1458.85	811.586		4	21.23	19.94	20.54	19.8	20.29	22.64	21.64	22.24	19.43	23.62	21.01	19.79	20.26	18.71	22.6	16.38	17.23	16.6	18.14	18.44		Lungs	146.25	23.52	5	142.41	13.62	5	153.84	11.98	5	151.72	16.8	5	138.41	10.11	5	146.7	9.68	5
	9	5	3	4		1608.96	605.665		5	21.56	20.29	20.9	20.71	20.85	22.67	22.03	21.88	19.06	23.52	21.36	20.08	20.54	18.86	22.42	16.76	17.78	17.46	18.61	18.8		Spleen	82.95	7.8	5	72.15	11.8	5	92.95	29.86	5	69.07	10.41	5	67.8	7.34	5	70.6	6.7	5
	10	6	1	2		1808.7	531.967		6	21.31	20.63	20.93	20.56	21.32	22.87	22.33	22.25	19.13	23.79	21.87	20.55	20.67	19.36	23.07	17	18.07	17.42	18.81	18.95		Liver	1193.4	217.52	5	1138.4	126.22	5	1095	196.2	5	1155.2	187.3	5	1254.4	117.27	5	1342.2	90.03	5
	5	6	2	1		1445.21	507.851		7	21.66	20.63	21.23	20.63	21.32	22.77	22.49	22.11	19.11	23.74	22.01	20.3	20.9	19.21	23.31	16.94	18.28	17.47	18.73	19.32
	3	6	2	9		1851.74	728.154																								S 1n
	9	9	6	4		1597.54	713.366		S 1f																						Days	Ctrl								i.n. Ace2i - 30mg/kg
	12	8	3	2					Mouse organ weight (g) - i.v. treatment																						0	100	100	100	100		100	100	100	100	100	100	100	100	100	100	100
	6	9	3	7		Log10 PFUeq./mL				Ctrl			i.v. 3 mg/kg			i.v. 10 mg/kg			i.v. 30 mg/kg												1	98	97	99	97		95	98	95	94	96	97	104	102	101	97	97
	22	5	9	4		Ctrl	NACE2i			Mean	SD	N	Mean	SD	N	Mean	SD	N	Mean	SD	N										2	99	94	95	91		93	91	89	87	92	89	96	99	95	97	95
	1	16	4	8		8.42	8.24		Brain	447.17	12.06	5	452.46	14.87	5	451.76	7.28	5	422.35	14.13	5
	6	6	2	2		8.53	8.28		Heart	109.3	5.93	5	113.88	17.05	5	110.14	11.44	5	102.55	7.88	5
	11	9	2	3		8.5	8.27		Kidney	254.38	12.26	5	265.49	29.19	5	258.06	17.26	5	221.42	16.7	5										S 1o
	19	5	4	0		8.48	8.29		Liver	1210.6	57.12	5	1316.2	171.41	5	1432.4	130.1	5	1090.2	117.99	5											Hamster Log10 TCID50eq. /mL								Hamster viral load %								Hamster TCID50 mL/g lung
	15	5	1	3					Lungs	141.73	5.21	5	151.37	19.12	5	140.86	8.33	5	130.37	8.49	5										Ctrl	5.63622	5.30057	5.30354	5.87263	5.61566	5.4989	5.36109		119.385	55.1184	55.4963	205.757	113.863	87.0216	63.3594		92000000	53100000
	6	3	2	1		Log10 PFUeq./mL			Spleen	70.02	3.22	5	70.61	13.66	5	79.75	11.2	5	68.35	5.44	5										Ace2i	4.69408	5.38951	5.57985	5.58038	5.26668	5.64189	5.32722	5.39027	13.6396	67.6444	104.851	104.981	50.9802	120.952	58.606	67.7637	1970000	92000000
	11	6	0	2		Mock siRNA	Importin siRNA
	16	8	7	4		8.8	8.75		S 1g					S 1h	NACE2i
	20	3	2	4		8.69	8.62		Time (hpi)	Hamster body weight				Time (min)	Analyte Peak Area	IS Peak Area	Concentration (nM)	% Remaining (n=2)	Ln (%Remaining)
	7	5	2	4		8.72	8.62			Mean	SD	N		0	25010000	4619000	2272.05	100	0
	18	9	5	3		8.72	8.7		24	106.367	11.1132	3			25770000	4635000	2332.76
	20	12	1	7					48	107.3	11.1879	3		15	23480000	5031000	1958.33	86.1925	-0.25
	16	4	4	2					72	108.9	11.6503	3			19040000	4932000	1619.07
	15	9	2	3					96	109.2	12.2523	3		30	24130000	4916000	2058.97	90.6218	-0.12
	6	8	2	0					Time (hpi)	Hamster body Temperature					23580000	4866000	2032.44
	7	2	1	5						Mean	SD	N		60	20440000	4655000	1842.25	81.0835	-0.31
	6	8	4	1					0	37.4	0.4	3			17060000	4640000	1542.46
	3	9	3	2					2	37.4	0.5	3		120	20940000	5045000	1740.47	76.6036	-0.24
	28	7	4	2					4	37.6	0.5	3			21190000	4695000	1892.71
	7	3	8	2					6	37.6	0.3	3		240	21640000	4574000	1984.65	87.3508	-0.17
	20	8	3	2					24	37.4	0.4	3			21220000	4642000	1917.88
	14	15	9	3					26	37.4	0.5	3		360	19320000	4645000	1744.34	76.7741	-0.25
	11	4	1	1					28	37.6	0.5	3			19690000	4452000	1854.86
	15	12	7	7					30	37.6	0.3	3
	29	4	4	1					48	37.9	0.3	3		S 1i	Somatostatin Acetate					Procaine Hydrochloride
	2	6	3	1					50	37	0.2	3		Time (min)	Analyte Peak Area	IS Peak Area	Aa/Ai	% Remaining	Ln (%Remaining)	Time (min)	Analyte Peak Area	IS Peak Area	Aa/Ai	% Remaining	Ln (%Remaining)
	4	13	0	0					52	37.2	0.2	3		0	1.21095e+07	3.28245e+07	0.368916	100	0	0	1.22475e+07	4.57074e+06	2.67954	100	0
	32	9	3	2					54	37.6	0.2	3			1.2151e+07	3.16584e+07	0.383816				1.13886e+07	3.97945e+06	2.86185
	13	16	0	1					78	37.9	0.2	3		15	9.99711e+06	3.34895e+07	0.298515	77.1132	-0.26	15	3.525e+06	4.60519e+06	0.76544	27.3471	-1.3
	15	15	1	2					Time (hpi)	Hamster Discomfit Score					9.63568e+06	3.41762e+07	0.281941				3.56751e+06	4.75689e+06	0.749967
	0	14	4	2						Mean	SD	N		30	7.49165e+06	3.25829e+07	0.229926	61.2629	-0.49	30	407591	4.95356e+06	0.0822824	3.06848	-3.48
	26	11	1	4					0	1	0	3			7.32171e+06	3.16656e+07	0.23122				431534	4.91755e+06	0.0877539
	13	10	6	7					2	1	0	3		60	4.68613e+06	3.1767e+07	0.147516	50.1581	-0.69	60	25808.2	4.90613e+06	0.0052604	0.812846
	9	5	0	2					4	1	0	3			4.54342e+06	3.16328e+07	0.14363				32925.1	4.66524e+06	0.00705753
	16	2	5	5					6	1	0	3		120	2.66607e+06	3.5523e+07	0.0750519	29.0109	-1.24	120	1489.29	4.9897e+06	0.000298472	0.381362
	15	9	2	1					24	1	0	3			1.92644e+06	3.28013e+07	0.0587305				1707.51	4.87887e+06	0.000349981
	10	4	8	5					26	1	0	3		240	910095	3.27386e+07	0.0277989	18.0953	-1.71	240	1168.81	4.91255e+06	0.000237923	4.29556
	25	7	3	1					28	1	0	3			835030	3.35558e+07	0.0248848				1469.83	5.04746e+06	0.000291202
	9	6	3	3					30	1	0	3		360	469888	3.43028e+07	0.0136983	3.8119	-3.27	360	3707.23	4.40768e+06	0.000841085	0.020855
	32	8	3	4					48	1	0	3			531046	3.54147e+07	0.0149951				1409.59	4.48098e+06	0.000314572
	10	6	6	0					50	1	0	3
	26	11	1	0					52	1	0	3
	21	14	4	1					54	1	0	3
	21	8	2	2					78	1	0	3
	5	22	3	1										S 1j
	13	5	2	1										Days	Ctrl
	13	7	4	3										0	100	100	100	100	100	100	100	100
	18	14	2	1										1	99	100	100	100	98	101	101	102
	23	9	5	1										2	93	95	94	97	99	104	99	100
	12	5	4	3										Days	i.v. NACE2i
	22	12	2	1										0	100	100	100	100	100	100	100	100
	20	17	1	0										1	102	102	104	104	103	101	102	106
	25	21	3	2										2	100	99	101	106	102	104	101	101
	17	18	1	2										Days	i.p. NACE2i
	19	17	2	1										0	100	100	100	100	100	100	100	100
	8	6	0	1										1	103	102	100	99	99	99	104	98
	15	5	4	1										2	97	97	101	100	100	100	100	96
	46	3	3	4
	41	15	1	0										S 1k	Hamster viral load %
	23	13	5	0										Ctrl	104.78	117.62	133	72.46	93.18	41.29	197.89	39.78*
	24	16	3	0										i.v. NACE2i	13.32		19.54	2.55	28.28	2.59	0.98	17.12
	30	10	3	0										i.p. NACE2i	3.63	1.51	10.36	5.12	1.29	5.41	2.05	0.33
	21	11	3	0
	29	10	2	0
	14	2	2	0
	24	8	6	0
	8	14	1	1
	39	12	4
	8	11	4
	8	8	2
	40	4	2
	14	9	2
	16	15	3
	24	11	1
	29	12	0
	7	4	3
	10	5	4
	29	9	3
	31	14	2
	19	9	2
	16	19	3
	36	10	1
	47	8	1
	26	4	3
	29	8	2
	29	11	2
	29	4	0
	21	13	3
	33	9	3
	10	12	1
	31	3	1
	24	1	1
	21	0	0
	18		2
	21		2
	10		2
	19		7
	22		0
	24		1
	20		2
	24		1
	16		4
	25		1
	9		2
	15		5
	36		0
	16		0
	49
	16
	12
	18
	21
	29
	29
	22
	19
	7
	33
	25
	40
	24
	17
	22
	5
	3
	19
	16
	19
	15
	27
	2
	11
	5
[truncated: 6 more columns]

## Sheet: Supplementary Figure 2
	S 2a	NS	ST	NS+NACE2i	ST+NACE2i		NS	ST	NS+NACE2i	ST+NACE2i
		Perforin FI					IL6 FI
		358.518	605.128	1441.05	1742.1		2401.67	2454.81	977.12	2013.77
		382.768	611.985	778.295	2081.68		1337.05	2436.53	944.93	1904.22
		350.96	639.885	909.854	1509.74		1336.85	2416.43	940.39	1642.08
		358.999	592.678	810.571	1342.87		1329.5	2189.87	939.596	1618.09
		347.256	574.622	814.444	1687.18		1265.93	2139.84	914.451	1533.99
		370.148	466.024	818.272	2114.79		1036.23	2111.08	891.749	1422.72
		383.023	590.616	857.4	2119.12		934.085	2061	882.587	1369.1
		364.313	769.326	924.273	1617.1		930.504	2016.42	852.642	1330.29
		354.481	853.7	1405.95	1397.02		922.475	1902.31	852.109	1307.44
		280.026	819.36	774.273	1203.54		888.422	1799.08	828.921	1296.34
		349.343	717.137	916.236	1956.97		872.374	1642.36	823.808	1251.47
		316.75	962.155	675.078	1787.59		842.966	1479.69	815.436	1178.07
		335.759	737.916	710.992	1743.05		841.796	1415.95	812.809	1094.73
		384.765	975.395	709.508	1463.5		835.89	1389.53	807.856	1066.14
		288.385	1514.69	791.497	1161.08		829.597	1304.2	806.846	1038.49
		333.626	863.366	911.43	1174.01		829.067	1300.65	798.541	1013.02
		401.975	845.172	807.203	1273.9		823.535	1267.57	790.593	990.618
		408.428	848.337	1476.16	1492.32		808.804	1266.8	779.666	983.497
		358.184	691.842	799.081	2070.32		805.949	1243.27	777.542	960.288
		424.223	959.342	957.432	2103.69		799.127	1233.86	773.098	954.927
							787.659	1214.81	757.814	932.948
							775.05	1163.63	755.326	926.728
							759.811	1152.32	754.608	914.322
							746.836	1142.12	746.763	899.585
							740.622	1141.35	743.02	895.109
							739.535	1139.26	719.828	885.702
							735.266	1121.02	718.052	882.64
							719.032	1101.68	715.371	860.838
							701.482	1094.33	704.756	838.279
							696.678	1081.43	703.016	833.328
							689.041	1059.74	699.212	823.191
							684.335	1058.37	698.237	814.101
							683.774	1055.4	683.274	813.807
							682.857	1047.51	681.696	807.943
							682.607	1046.33	677.374	803.844
							682.059	1045.85	675.595	800.37
							681.607	1027.48	675.103	790.122
							679.994	1022.77	673.094	783.782
							677.645	1020.86	659.833	774.946
							677.085	1015.16	649.002	767.408
							671.973	986.209	648.269	758.266
							660.015	984.87	647.623	747.825
							658.284	973.751	646.105	727.509
							647.637	962.575	640.617	716.847
							640.893	957.465	638.099	716.697
							639.043	953.268	637.603	716.187
							635.801	950.398	635.66	703.306
							631.49	938.925	633.435	699.967
							629.674	933.146	632.971	699.097
							620.433	930.328	631.591	698.929
							619.421	915.728	626.393	695.233
							610.636	915.366	625.565	693.546
							608.539	914.047	625.446	692.802
							607.891	911.95	623.065	691.348
							607.104	898.512	620.331	687.141
							595.93	890.938	618.897	685.167
							595.265	888.173	606.081	682.452
							592.27	883.326	604.757	679.879
							592.02	881.21	603.327	676.828
							591.764	879.133	600.374	663.422
							590.481	873.757	598.949	660.239
							584.161	872.233	597.703	654.882
							579.292	871.262	597.497	653.488
							575.431	864.728	596.276	648.79
							574.686	857.558	595.592	648.554
							572.314	852.803	595.45	646.732
							571.131	846.137	595.366	639.326
							570.649	842.864	593.66	636.369
							567.292	838.99	589.39	636.199
							567.04	837.836	589.329	628.404
							563.116	836.019	587.302	626.11
							561.719	830.166	585.456	621.546
							560.861	829.266	580.516	618.641
							556.086	828.492	575.971	618.034
							554.538	823.577	574.431	612.166
							553.677	821.312	574.122	610.756
							552.941	818.981	569	610.254
							550.299	812.272	567.589	607.454
							549.7	812.154	564.812	604.936
							548.188	811.165	558.489	602.356
							547.779	808.901	553.937	599.605
							547.61	804.786	553.814	597.773
							545.256	801.915	553.177	597.583
							545.153	798.842	552.451	596.844
							544.394	794.485	552.435	593.05
							544.282	790.022	548.911	593.029
							543.273	787.319	546.138	590.803
							543.166	786.328	544.098	587.883
							542.897	783.083	542.246	586.592
							542.087	780.651	541.789	583.581
							539.416	780.508	540.252	580.287
							538.359	778.72	540.042	576.326
							536.439	776.101	539.213	574.91
							528.328	775.454	538.221	571.326
							526.821	775.342	531.589	568.054
							526.641	774.632	530.531	567.503
							524.262	772.068	529.063	565.834
							523.9	765.108	527.209	563.158
							522.439	762.274	526.874	559.876
							516.542	759.486	526.219	558.879
							516.387	757.332	525.23	553.764
							515.69	755.058	522.356	553.286
							515.487	753.249	518.364	551.037
							515.462	753.159	517.002	547.061
							513.824	752.938	516.306	546.099
							511.848	752.39	513.948	539.46
							510.777	747.245	513.284	536.61
							509.686	744.778	512.52	533.077
							508.026	744.346	511.165	531.592
							507.913	738.813	507.975	531.581
							505.114	737.961	506.667	530.092
							504.858	737.67	501.427	527.985
							503.896	737.618	497.234	527.404
							502.198	733.393	496.29	527.208
							500.042	731.283	493.393	527.027
							499.788	729.99	491.986	526.916
							499.432	729.638	490.496	526.172
							498.24	726.409	489.172	526.009
							498.223	726.296	488.6	524.761
							497.7	725.081	486.766	523.24
							495.56	722.668	486.042	522.412
							494.807	722.219	483.117	522.297
							494.455	720.294	479.644	521.735
							490.073	719.9	477.673	519.659
							488.621	717.517	477.148	519.538
							485.903	714.334	475.124	518.503
							483.902	711.003	474.757	515.728
							483.523	710.006	471.139	510.737
							482.898	708.596	470.143	509.967
							482.766	707.576	469.309	507.08
							481.787	704.201	469.254	506.41
							480.667	701.142	468.178	505.385
							480.283	700.865	467.249	504.46
							479.408	699.311	466.239	504.013
							479.301	697.199	466.09	503.586
							478.866	690.187	459.731	503.522
							478.766	685.668	459.64	502.546
							478.428	683.703	454.192	500.452
							478.268	683.686	452.063	500.4
							474.62	682.238	451.016	499.443
							474.351	682.121	450.299	496.413
							473.352	681.197	447.994	492.543
							471.685	679.645	447.199	492.457
							470.274	678.736	445.281	490.678
							470.249	675.562	443.227	489.761
							469.865	675.423	443.118	488.701
							469.779	674.454	437.935	488.486
							469.769	673.921	437.441	487.508
							464.41	673.079	436.625	486.057
							464.385	672.731	436.057	485.385
							463.861	671.362	435.753	484.209
							462.637	667.715	435.471	483.636
							460.978	667.336	429.975	483.105
							460.494	661.862	429.265	480.763
							455.036	661.359	428.483	478.673
							454.946	660.671	426.677	478.302
							454.066	658.478	424.246	477.711
							450.781	658.417	422.568	475.346
							449.188	655.476	422.494	474.89
							448.626	653.75	421.831	474.204
							445.973	651.113	416.464	473.221
							445.924	649.046	415.961	471.447
							445.266	647.432	413.124	470.813
							444.908	646.448	412.421	469.644
							443.65	646.447	410.865	468.695
							441.755	643.959	409.626	467.989
							441.592	642.864	409.089	467.357
							436.628	642.66	404.632	467.277
							436.095	640.86	402.627	466.487
							435.553	640.001	395.823	466.474
							435.36	639.806	395.761	466.209
							428.413	638.326	395.496	464.288
							427.02	633.158	393.148	464.249
							424.771	632.559	392.175	464.005
							424.741	630.512	391.75	461.82
							422.404	627.565	390.436	459.056
							421.885	626.401	390.09	458.748
							421.625	625.313	388.951	455.424
							421.388	622.134	388.271	453.096
							420.663	617.105	385.906	452.892
							418.557	614.742	385.065	450.127
							418.281	614.553	382.515	449.091
							417.684	613.605	377.574	448.771
							417.151	613.45	375.685	445.397
							416.675	612.798	374.767	445.131
							416.073	612.614	374.386	444.471
							415.053	611.943	371.516	442.468
							414.24	611.136	370.963	441.851
							413.291	609.141	370.914	441.754
							412.138	608.722	368.723	441.289
							411.794	606.291	367.876	440.733
							411.002	604.779	367.48	436.862
							410.922	600.726	366.783	436.237
							410.59	600.154	365.473	435.674
							410.208	597.861	364.304	434.511
							408.509	595.817	363.16	433.011
							407.721	593.849	363.075	430.566
							407.638	591.528	361.008	429.194
							406.162	590.931	360.115	428.067
							405.762	590.345	360.084	427.821
							404.482	589.319	359.548	427.131
							402.554	588.494	359.205	425.921
							401.598	584.864	357.782	425.824
							401.165	583.092	355.206	424.441
							395.511	580.893	354.638	424.081
							395.225	577.946	352.574	423.705
							392.269	575.998	352.184	422.088
							391.745	575.566	350.985	421.737
							389.276	571.93	350.651	421.384
							386.574	571.658	350.12	420.245
							386.137	571.014	349.654	420.147
							383.476	569.526	344.977	419.939
							382.506	568.132	344.744	416.651
							380.949	567.41	344.186	415.361
							379.139	566.883	343.991	415.19
							378.016	566.868	343.75	412.999
							374.829	565.015	343.651	412.917
							374.205	564.246	342.604	412.545
							373.023	563.306	340.659	412.254
							372.431	560.374	337.339	412.207
							370.324	557.539	332.828	410.363
							369.865	557.42	331.799	410.118
							369.475	557.021	331.317	409.503
							368.873	554.487	328.765	408.672
							366.946	553.518	326.521	407.464
							365.071	553.182	326.043	406.25
							364.048	552.51	325.389	405.745
							363.432	551.812	323.365	404.979
							361.596	549.859	320.156	402.596
							361.276	548.865	320.105	401.786
							360.84	545.095	319.781	401.585
							360.645	544.961	319.579	401.413
							358.619	544.092	318.102	400.992
							357.75	542.39	313.85	400.475
							357.605	541.246	313.581	400.165
							357.508	540.652	310.266	400.051
							356.537	538.872	309.588	397.973
							354.502	536.286	308.571	397.692
							352.487	536.061	307.989	396.704
							352.115	529.807	307.55	393.785
							350.512	528.809	307.192	392.768
							350.333	526.38	304.394	392.651
							350.169	524.564	302.747	392.59
							349.961	524.209	300.556	390.029
							349.031	524.074	298.87	389.376
							348.4	522.514	298.579	389.307
							347.897	522.407	298.176	388.826
							345.352	522.004	298.153	387.806
							345.289	521.491	295.146	386.671
							345.274	519.702	294.949	386.231
							342.408	517.345	293.894	384.452
							340.508	515.925	291.948	383.841
							339.322	513.363	290.137	383.606
							339.221	513.017	289.379	383.207
							338.581	512.339	289.017	382.313
							333.905	511.675	286.49	381.273
							331.624	509.222	285.489	381.199
							330.819	508.584	283.804	380.598
							325.789	506.176	283.28	378.089
							325.321	505.344	280.156	376.991
							325.084	504.941	276.08	376.523
							324.515	504.735	275.715	375.429
							323.346	503.569	274.563	373.898
							319.156	503.045	272.337	369.866
							318.646	502.02	272.268	369.73
							318.438	501.447	271.797	369.319
							317.564	500.275	269.927	369.073
							315.822	499.986	264.953	368.691
							313.062	499.359	263.608	368.514
							312.171	499.224	261.794	368.437
							309.143	497.868	260.916	367.978
							308.009	486.342	256.374	365.769
							307.931	484.532	251.07	365.6
							307.047	484.147	249.859	363.995
							306.579	483.239	249.685	362.051
							304.949	483.147	247.898	361.745
							303.054	482.343	245.703	359.999
							302.045	481.702	244.568	359.942
							299.696	480.212	243.751	359.201
							299.048	478.995	241.667	356.952
							296.962	478.927	241.022	354.627
							295.778	476.611	241.02	353.005
							295.777	474.578	239.744	352.606
							294.968	474.239	238.975	351.807
							294.004	471.335	237.587	351.734
							290.843	470.696	237.412	349.97
							290.393	470.249	234.26	349.55
							289.006	468.937	230.475	349.125
							288.861	468.912	228.684	348.134
							287.239	463.418	225.612	348.104
							286.862	462.818	224.825	347.109
							286.1	462.598	224.026	346.265
							283.916	462.408	222.573	343.182
							281.873	462.061	222.13	341.684
							278.899	460.026	218.858	340.24
							277.716	458.816	218.272	339.303
							277.433	458.294	216.542	338.956
							277.392	456.335	212.754	338.573
							276.024	455.252	210.216	336.806
							275.319	450.335	210.032	334.605
							274.837	450.188	208.661	333.366
							274.547	447.948	204.147	332.613
							273.726	447.154	202.989	332.599
							270.503	446.203	201.568	332.446
							269.788	443.698	200.111	331.518
							269.296	443.42	199.33	328.402
							266.619	442.795	198.451	326.974
							263.989	440.119	198.269	326.713
							261.576	439.62	195.282	326.267
							260.09	439.169	193.478	321.38
							257.766	438.305	192.165	320.337
							255.647	437.006	190.844	320.111
							253.326	436.656	189.982	317.692
							252.014	436.118	189.16	315.482
							249.248	434.596	187.949	312.792
							248.29	430.699	187.48	312.167
							247.134	427.694	184.697	307.514
							245.945	425.031	184.113	307.042
							245.89	424.377	183.879	306.668
							244.512	424.343	179.825	306.084
							241.092	421.062	179.558	305.862
							238.639	420.983	176.902	304.473
							236.537	418.03	174.235	303.386
							235.459	417.243	173.242	302.557
							235.145	416.854	172.197	297.591
							234.755	412.94	172.058	297.255
							234.412	409.249	171.026	297.07
							232.995	407.696	169.967	297.034
							231.293	406.232	168.203	297.028
							230.519	404.673	168.169	296.109
							229.434	403.662	167.151	295.952
							228.388	403.36	166.062	295.26
							227.718	403.116	165.359	294.059
							227.279	402.351	165.119	293.532
							223.443	398.223	163.433	293.506
							222.738	397.225	162.388	289.955
							222.1	396.056	161.333	286.078
							221.161	395.331	160.959	284.77
							219.224	390.101	160.23	283.618
							218.672	385.764	159.556	282.243
							213.8	384.223	156.027	280.654
							213.117	383.068	155.061	279.497
							213.037	380.408	154.877	278.3
							210.397	376.077	152.439	277.462
							207.81	374.603	150.336	275.717
							207.645	371.942	148.631	275.656
							207.632	371.468	147.617	275.584
							204.666	371.186	147.374	275.237
							203.661	367.717	142.69	274.606
							203.126	361.343	141.205	274.289
							201.409	360.897	139.708	273.042
								358.804	138.958	272.541
								357.103	138.755	271.079
								356.21	135.296	270.393
								355.302	132.536	269.747
								355.214	131.075	269.244
								354.235	127.235	267.966
								354.157	126.733	266.197
								353.771	126.575	265.85
								351.097	124.146	265.343
								349.162	124.081	263.978
								347.066	119.56	263.071
								347.056	117.535	261.599
								346.132	116.28	261.28
								346.131	115.1	260.576
								344.552	109.167	257.956
								342.434	108.835	256.629
								340.877	106.604	255.814
								339.959	106.014	251.9
								338.049	105.893	251.818
								335.586	103.66	250.38
								334.277	103.466	249.47
								333.919	103.058	249.279
								331.506	102.135	248.825
								330.447	101.1	247.894
								324.599	100.733	247.855
								322.843	100.241	245.652
								321.014		245.208
								319.51		243.365
								318.178		242.078
								318.006		241.627
								317.178		240.183
								316.209		238.919
								312.677		236.109
								306.466		235.771
								303.693		234.544
								300.453		232.392
								296.823		232.054
								292.305		231.91
								291.193		230.111
								289.339		227.767
								288.531		225.825
								286.455		224.584
								285.8		223.079
								283.131		221.48
								282.687		216.583
								281.908		215.373
								280.893		212.322
								278.679		209.35
								275.862		207.917
								275.449		207.331
								268.906		205.434
								263.623		205.046
								261.536		204.623
								261.372		204.444
								253.183		202.566
								252.946		200.734
								249.278		200.082
								246.703		197.975
								243.172		195.642
								242.88		193.955
								242.125		193.604
								237.846		192.681
								237.446		188.988
								237.111		188.536
								236.651		187.029
								235.756		186.848
								233.776		185.913
								233.253		183.187
								233.069		182.834
								229.914		180.418
								229.767		179.852
								229.404		179.318
								227.045		178.959
								223.913		176.328
								221.391		174.451
								220.541		172.541
								218.072		171.917
								217.119		170.714
								214.582		166.572
								213.935		165.608
								210.984		163.058
								206.79		162.15
								203.173		161.403
								201.457		156.802
								201.365		156.062
										154.56
										153.567
										147.198
										146.251
										145.628
										144.624
										136.93
										135.473
										135.146
										134.503
										133.882
										133.562
										131.217
										128.905
										127.11
										126.826
										126.745
										125.938
										125.917
										125.917
										124.559
										123.579
										122.789
										122.083
										121.633
										120.356
										117.768
										114.192
										113.406
										105.739
										105.263
										104.651
										104.411
										103.405
										101.561

## Sheet: Supplementary Figure 3
	S 3c			S 3d							S 3e
	Q3 norm counts ORF1ab			gene	FC	Pval	Significance	fdr	test		Ctrl	NEC	adj.p
	Ctrl	NACE2i		1810010H24Rik	0.193704	0.0186244	1.72992	0.999882	Alveoli Ctrl vs Alveoli NACE2i		Signal Transduction	1.01036	1
	314.2	553.74		9130401M01Rik	-0.162253	0.0484186	1.31499	0.999882	Alveoli Ctrl vs Alveoli NACE2i		Response to elevated platelet cytosolic Ca2+	1.01249	1
	240.29	48.89		Aanat	0.256028	0.0338997	1.4698	0.999882	Alveoli Ctrl vs Alveoli NACE2i		Glycerophospholipid biosynthesis	1.01403	1
	112.58	118.33		Abcd1	0.288387	0.00091538	3.0384	0.666102	Alveoli Ctrl vs Alveoli NACE2i		Platelet degranulation	1.01684	1
	344.67	37.2		Abraxas1	0.216584	0.0215789	1.66597	0.999882	Alveoli Ctrl vs Alveoli NACE2i		VEGFA-VEGFR2 Pathway	1.04934	1
	878.09	27.18		Acad11	0.217012	0.00579004	2.23732	0.999882	Alveoli Ctrl vs Alveoli NACE2i		GPCR downstream signalling	1.06309	1
	79.78	25.36		Acer3	0.258303	0.028679	1.54244	0.999882	Alveoli Ctrl vs Alveoli NACE2i		Rho GTPase cycle	1.10032	1
	212.78	1042.24		Adgrg1	-0.288679	0.00474981	2.32332	0.999882	Alveoli Ctrl vs Alveoli NACE2i		Resolution of Sister Chromatid Cohesion	1.10237	1
	194.95	26.53		Adora2b	0.257894	0.0111946	1.95099	0.999882	Alveoli Ctrl vs Alveoli NACE2i		G alpha (s) signalling events	1.10285	0.973142
	602.69	24.38		AI413582	-0.168881	0.03974	1.40077	0.999882	Alveoli Ctrl vs Alveoli NACE2i		Signaling by GPCR	1.11516	0.905411
	816.98	25		Aifm1	0.221834	0.039392	1.40459	0.999882	Alveoli Ctrl vs Alveoli NACE2i		Peptide ligand-binding receptors	1.12792	1
	180.04	28.94		Akr1c18	-0.266677	0.00477782	2.32077	0.999882	Alveoli Ctrl vs Alveoli NACE2i		Regulation of PLK1 Activity at G2/M Transition	1.16305	0.964382
	131.08	27.01		Ank1	0.271467	0.0162659	1.78872	0.999882	Alveoli Ctrl vs Alveoli NACE2i		Signaling by Rho GTPases	1.16964	0.77533
				Aplnr	0.394089	6.35e-05	4.19756	0.26748	Alveoli Ctrl vs Alveoli NACE2i		Cellular Senescence	1.17788	0.914939
				Ash2l	0.326642	0.0462276	1.3351	0.999882	Alveoli Ctrl vs Alveoli NACE2i		Cellular responses to stress	1.21687	0.616771
				Atg7	-0.166801	0.0335719	1.47402	0.999882	Alveoli Ctrl vs Alveoli NACE2i		Cellular responses to external stimuli	1.23453	0.606307
				Bmp4	0.260221	0.00568511	2.24526	0.999882	Alveoli Ctrl vs Alveoli NACE2i		Olfactory Signaling Pathway	1.2604	0.616771
				Btf3l4	0.166904	0.00768876	2.11414	0.999882	Alveoli Ctrl vs Alveoli NACE2i		Developmental Biology	1.27719	0.433768
				C3	0.236844	0.0403019	1.39467	0.999882	Alveoli Ctrl vs Alveoli NACE2i		SLC-mediated transmembrane transport	1.28647	0.616771
				Calm3	-0.201269	0.0163496	1.78649	0.999882	Alveoli Ctrl vs Alveoli NACE2i		Signaling by VEGF	1.40264	0.466552
				Cbx5	0.173711	0.00852563	2.06927	0.999882	Alveoli Ctrl vs Alveoli NACE2i
				Cbx7	-0.201428	0.019467	1.7107	0.999882	Alveoli Ctrl vs Alveoli NACE2i		NACE2i	NEC	adj.p
				Ccdc14	-0.180934	0.0395766	1.40256	0.999882	Alveoli Ctrl vs Alveoli NACE2i		L13a-mediated translational silencing of Ceruloplasmin expression	-2.68167	1.97778e-09
				Ccl27a	-0.155853	0.0397702	1.40044	0.999882	Alveoli Ctrl vs Alveoli NACE2i		Formation of a pool of free 40S subunits	-2.67113	1.97778e-09
				Ccnd3	-0.211285	0.030523	1.51537	0.999882	Alveoli Ctrl vs Alveoli NACE2i		Nonsense Mediated Decay (NMD) enhanced by the Exon Junction Complex (EJC)	-2.66474	1.97778e-09
				Cdk2	-0.232774	0.0211877	1.67392	0.999882	Alveoli Ctrl vs Alveoli NACE2i		Nonsense-Mediated Decay (NMD)	-2.66474	1.97778e-09
				Cfap45	-0.233401	0.013905	1.85683	0.999882	Alveoli Ctrl vs Alveoli NACE2i		GTP hydrolysis and joining of the 60S ribosomal subunit	-2.66144	1.97778e-09
				Chd8	-0.272314	0.000234383	3.63007	0.461731	Alveoli Ctrl vs Alveoli NACE2i		Nonsense Mediated Decay (NMD) independent of the Exon Junction Complex (EJC)	-2.65685	1.97778e-09
				Clec2j	0.880769	3.77e-08	7.4235	0.000317968	Alveoli Ctrl vs Alveoli NACE2i		SRP-dependent cotranslational protein targeting to membrane	-2.64732	1.97778e-09
				Commd7	0.207511	0.00970061	2.0132	0.999882	Alveoli Ctrl vs Alveoli NACE2i		Cap-dependent Translation Initiation	-2.61429	1.97778e-09
				Coq9	0.198247	0.0191569	1.71767	0.999882	Alveoli Ctrl vs Alveoli NACE2i		Eukaryotic Translation Initiation	-2.61429	1.97778e-09
				Cox7b	0.197416	0.0224599	1.64859	0.999882	Alveoli Ctrl vs Alveoli NACE2i		Translation	-2.31647	1.41031e-08
				Cracr2a	-0.314452	0.000718536	3.14355	0.605798	Alveoli Ctrl vs Alveoli NACE2i		Major pathway of rRNA processing in the nucleolus and cytosol	-2.19235	2.88314e-06
				Cxxc1	0.166679	0.031269	1.50489	0.999882	Alveoli Ctrl vs Alveoli NACE2i		rRNA processing	-2.19235	2.88314e-06
				Cyb561d2	0.324118	0.0431487	1.36503	0.999882	Alveoli Ctrl vs Alveoli NACE2i		rRNA processing in the nucleus and cytosol	-2.19235	2.88314e-06
				Cyp4v3	0.209513	0.0125483	1.90141	0.999882	Alveoli Ctrl vs Alveoli NACE2i		Metabolism of RNA	-1.59923	0.000328942
				Cyria	-0.252495	0.00336077	2.47356	0.999882	Alveoli Ctrl vs Alveoli NACE2i		Metabolism of proteins	-1.4109	0.000413037
				Dhx16	-0.136089	0.044473	1.3519	0.999882	Alveoli Ctrl vs Alveoli NACE2i		TCR signaling	-1.28973	0.759204
				Dnajb4	-0.22198	0.0289169	1.53885	0.999882	Alveoli Ctrl vs Alveoli NACE2i		Transmission across Chemical Synapses	-1.28506	0.616771
				Dolk	0.236049	0.00129508	2.8877	0.779916	Alveoli Ctrl vs Alveoli NACE2i		Regulation of mRNA stability by proteins that bind AU-rich elements	-1.27631	0.741375
				Ebpl	0.197437	0.0355988	1.44856	0.999882	Alveoli Ctrl vs Alveoli NACE2i		G alpha (i) signalling events	-1.25862	0.485115
				Ece1	-0.28254	0.000383361	3.41639	0.461731	Alveoli Ctrl vs Alveoli NACE2i		Metabolism of vitamins and cofactors	-1.24823	0.77533
				Efna4	0.173756	0.0412688	1.38438	0.999882	Alveoli Ctrl vs Alveoli NACE2i
				Efnb2	0.292904	0.0102866	1.98773	0.999882	Alveoli Ctrl vs Alveoli NACE2i
				Egln2	-0.246311	0.000315938	3.5004	0.461731	Alveoli Ctrl vs Alveoli NACE2i
				Ehmt1	0.217443	0.0105653	1.97612	0.999882	Alveoli Ctrl vs Alveoli NACE2i
				Exo1	0.125222	0.0382061	1.41787	0.999882	Alveoli Ctrl vs Alveoli NACE2i
				Fam172a	-0.18507	0.0440872	1.35569	0.999882	Alveoli Ctrl vs Alveoli NACE2i
				Fam76a	-0.242386	0.0159825	1.79636	0.999882	Alveoli Ctrl vs Alveoli NACE2i
				Fancf	0.237377	0.0320166	1.49462	0.999882	Alveoli Ctrl vs Alveoli NACE2i
				Fas	0.146725	0.0389665	1.40931	0.999882	Alveoli Ctrl vs Alveoli NACE2i
				Fdft1	0.324509	0.000357183	3.44711	0.461731	Alveoli Ctrl vs Alveoli NACE2i
				Fdx2	-0.268305	0.0140992	1.85081	0.999882	Alveoli Ctrl vs Alveoli NACE2i
				Fer1l6	0.12114	0.0297087	1.52712	0.999882	Alveoli Ctrl vs Alveoli NACE2i
				Ffar4	0.280838	0.00301826	2.52024	0.999882	Alveoli Ctrl vs Alveoli NACE2i
				Fgf16	-0.142736	0.00901484	2.04504	0.999882	Alveoli Ctrl vs Alveoli NACE2i
				Fign	0.178828	0.0443713	1.3529	0.999882	Alveoli Ctrl vs Alveoli NACE2i
				Fos	0.333718	0.00121799	2.91436	0.779916	Alveoli Ctrl vs Alveoli NACE2i
				Gas6	0.229974	0.00744497	2.12814	0.999882	Alveoli Ctrl vs Alveoli NACE2i
				Gdi1	-0.192464	0.000639666	3.19405	0.599225	Alveoli Ctrl vs Alveoli NACE2i
				Gdnf	0.157139	0.0334156	1.47605	0.999882	Alveoli Ctrl vs Alveoli NACE2i
				Glipr1l3	0.323877	0.0317542	1.4982	0.999882	Alveoli Ctrl vs Alveoli NACE2i
				Gm13102	-0.163513	0.0447918	1.3488	0.999882	Alveoli Ctrl vs Alveoli NACE2i
				Gm2240	0.301582	0.00583041	2.2343	0.999882	Alveoli Ctrl vs Alveoli NACE2i
				Gm32970	-0.401554	0.0396596	1.40165	0.999882	Alveoli Ctrl vs Alveoli NACE2i
				Gm46272	-0.201683	0.0161405	1.79208	0.999882	Alveoli Ctrl vs Alveoli NACE2i
				Gm8909	0.308358	0.0154303	1.81163	0.999882	Alveoli Ctrl vs Alveoli NACE2i
				Gnl2	0.151146	0.0466619	1.33104	0.999882	Alveoli Ctrl vs Alveoli NACE2i
				Gpr22	0.390838	0.000508809	3.29345	0.536221	Alveoli Ctrl vs Alveoli NACE2i
				Grik3	0.170862	0.0486853	1.3126	0.999882	Alveoli Ctrl vs Alveoli NACE2i
				H60a	0.238977	0.00861946	2.06452	0.999882	Alveoli Ctrl vs Alveoli NACE2i
				Hpcal1	-0.193141	0.00903317	2.04416	0.999882	Alveoli Ctrl vs Alveoli NACE2i
				Hspb1	-0.126138	0.0469841	1.32805	0.999882	Alveoli Ctrl vs Alveoli NACE2i
				Ifi44	0.26944	0.0416785	1.38009	0.999882	Alveoli Ctrl vs Alveoli NACE2i
				Ikzf2	-0.266018	0.00205835	2.68648	0.999882	Alveoli Ctrl vs Alveoli NACE2i
				Ing1	0.182352	0.0390347	1.40855	0.999882	Alveoli Ctrl vs Alveoli NACE2i
				Itm2a	0.174686	0.0413246	1.38379	0.999882	Alveoli Ctrl vs Alveoli NACE2i
				Jup	-0.225189	0.0258726	1.58716	0.999882	Alveoli Ctrl vs Alveoli NACE2i
				Kcne3	0.219299	0.0184059	1.73504	0.999882	Alveoli Ctrl vs Alveoli NACE2i
				Kcnq5	0.16368	0.0473026	1.32512	0.999882	Alveoli Ctrl vs Alveoli NACE2i
				Kctd12	0.164313	0.0229627	1.63898	0.999882	Alveoli Ctrl vs Alveoli NACE2i
				Khk	0.176536	0.040246	1.39528	0.999882	Alveoli Ctrl vs Alveoli NACE2i
				Klk6	0.202844	0.0119038	1.92432	0.999882	Alveoli Ctrl vs Alveoli NACE2i
				Kncn	0.231013	0.0211428	1.67484	0.999882	Alveoli Ctrl vs Alveoli NACE2i
				Lamp1	-0.215474	0.0159353	1.79764	0.999882	Alveoli Ctrl vs Alveoli NACE2i
				Larp1	0.157715	0.0413487	1.38354	0.999882	Alveoli Ctrl vs Alveoli NACE2i
				Lars2	0.221926	0.00612032	2.21323	0.999882	Alveoli Ctrl vs Alveoli NACE2i
				Lat2	0.171292	0.0440368	1.35618	0.999882	Alveoli Ctrl vs Alveoli NACE2i
				Lcmt1	-0.164855	0.026003	1.58498	0.999882	Alveoli Ctrl vs Alveoli NACE2i
				Lgi3	-0.250769	0.00345731	2.46126	0.999882	Alveoli Ctrl vs Alveoli NACE2i
				Lrp10	0.180676	0.0310953	1.50731	0.999882	Alveoli Ctrl vs Alveoli NACE2i
				Lrr1	-0.234984	0.00536867	2.27013	0.999882	Alveoli Ctrl vs Alveoli NACE2i
				Lrrc30	-0.232338	0.0102451	1.98948	0.999882	Alveoli Ctrl vs Alveoli NACE2i
				Lsg1	0.130395	0.0103877	1.98348	0.999882	Alveoli Ctrl vs Alveoli NACE2i
				Ltbp1	0.166733	0.045299	1.34391	0.999882	Alveoli Ctrl vs Alveoli NACE2i
				Luc7l2	0.142585	0.00185127	2.73253	0.999882	Alveoli Ctrl vs Alveoli NACE2i
				Mad2l1bp	0.277334	0.003386	2.47031	0.999882	Alveoli Ctrl vs Alveoli NACE2i
				Mcf2l	-0.248163	0.0147783	1.83037	0.999882	Alveoli Ctrl vs Alveoli NACE2i
				Mcts2	0.23929	0.046732	1.33039	0.999882	Alveoli Ctrl vs Alveoli NACE2i
				Med21	-0.21688	0.0182098	1.73969	0.999882	Alveoli Ctrl vs Alveoli NACE2i
				Med28	0.181815	0.00903853	2.0439	0.999882	Alveoli Ctrl vs Alveoli NACE2i
				Mettl25	-0.227223	0.0363928	1.43898	0.999882	Alveoli Ctrl vs Alveoli NACE2i
				Mfsd4b5	0.21229	0.000948075	3.02316	0.666102	Alveoli Ctrl vs Alveoli NACE2i
				Mga	-0.144155	0.0281241	1.55092	0.999882	Alveoli Ctrl vs Alveoli NACE2i
				Mroh8	-0.160115	0.0442397	1.35419	0.999882	Alveoli Ctrl vs Alveoli NACE2i
				Mturn	-0.330645	0.0213122	1.67137	0.999882	Alveoli Ctrl vs Alveoli NACE2i
				Nalcn	0.258133	0.0280749	1.55168	0.999882	Alveoli Ctrl vs Alveoli NACE2i
				Ndor1	0.225835	0.00762009	2.11804	0.999882	Alveoli Ctrl vs Alveoli NACE2i
				Ndst1	0.245862	0.0210807	1.67611	0.999882	Alveoli Ctrl vs Alveoli NACE2i
				Npcd	0.178921	0.010834	1.96521	0.999882	Alveoli Ctrl vs Alveoli NACE2i
				Npepps	0.211055	0.00342805	2.46495	0.999882	Alveoli Ctrl vs Alveoli NACE2i
				Nptx1	-0.227214	0.0343963	1.46349	0.999882	Alveoli Ctrl vs Alveoli NACE2i
				Nt5c3	0.194379	0.0492587	1.30752	0.999882	Alveoli Ctrl vs Alveoli NACE2i
				Nxf1	-0.119864	0.0210262	1.67724	0.999882	Alveoli Ctrl vs Alveoli NACE2i
				Nxph2	0.221078	0.0142389	1.84652	0.999882	Alveoli Ctrl vs Alveoli NACE2i
				Olfr462	-0.288326	0.0381692	1.41829	0.999882	Alveoli Ctrl vs Alveoli NACE2i
				Olfr921	-0.297116	0.00364965	2.43775	0.999882	Alveoli Ctrl vs Alveoli NACE2i
				Opcml	0.114538	0.0499586	1.30139	0.999882	Alveoli Ctrl vs Alveoli NACE2i
				ORF1ab	-2.2037	0.0019773	2.70393	0.999882	Alveoli Ctrl vs Alveoli NACE2i
				Pag1	0.232724	0.00841628	2.07488	0.999882	Alveoli Ctrl vs Alveoli NACE2i
				Pfn2	-0.176122	0.00550203	2.25948	0.999882	Alveoli Ctrl vs Alveoli NACE2i
				Pigg	0.213188	0.045068	1.34613	0.999882	Alveoli Ctrl vs Alveoli NACE2i
				Pin4	-0.182349	0.0459569	1.33765	0.999882	Alveoli Ctrl vs Alveoli NACE2i
				Pop7	0.177639	0.0179022	1.74709	0.999882	Alveoli Ctrl vs Alveoli NACE2i
				Prdm1	0.163802	0.0449685	1.34709	0.999882	Alveoli Ctrl vs Alveoli NACE2i
				Prdm16	-0.189888	0.026222	1.58133	0.999882	Alveoli Ctrl vs Alveoli NACE2i
				Psap	0.141263	0.0141313	1.84982	0.999882	Alveoli Ctrl vs Alveoli NACE2i
				Psip1	0.184789	0.0335234	1.47465	0.999882	Alveoli Ctrl vs Alveoli NACE2i
				Ptpmt1	0.246176	0.00848682	2.07126	0.999882	Alveoli Ctrl vs Alveoli NACE2i
				Rab40b	0.188684	0.0325581	1.48734	0.999882	Alveoli Ctrl vs Alveoli NACE2i
				Rabep2	-0.14111	0.048557	1.31375	0.999882	Alveoli Ctrl vs Alveoli NACE2i
				Rad1	0.169785	0.00719266	2.14311	0.999882	Alveoli Ctrl vs Alveoli NACE2i
				Ralgps1	-0.163283	0.0239748	1.62024	0.999882	Alveoli Ctrl vs Alveoli NACE2i
				Ranbp6	0.257616	0.0122657	1.91131	0.999882	Alveoli Ctrl vs Alveoli NACE2i
				Rassf8	-0.116678	0.0443975	1.35264	0.999882	Alveoli Ctrl vs Alveoli NACE2i
				Rbm27	0.24341	0.022413	1.6495	0.999882	Alveoli Ctrl vs Alveoli NACE2i
				Rbm39	-0.174974	0.0128851	1.88991	0.999882	Alveoli Ctrl vs Alveoli NACE2i
				Reg3g	0.176877	0.044374	1.35287	0.999882	Alveoli Ctrl vs Alveoli NACE2i
				Rimklb	0.205449	0.0186632	1.72901	0.999882	Alveoli Ctrl vs Alveoli NACE2i
				Rin2	-0.24986	0.0267251	1.57308	0.999882	Alveoli Ctrl vs Alveoli NACE2i
				Rnf138	0.140219	0.0496832	1.30379	0.999882	Alveoli Ctrl vs Alveoli NACE2i
				Rps26	0.103156	0.0259581	1.58573	0.999882	Alveoli Ctrl vs Alveoli NACE2i
				Rsrp1	-0.389869	0.000162282	3.78973	0.456067	Alveoli Ctrl vs Alveoli NACE2i
				S	-2.25836	0.00282645	2.54876	0.999882	Alveoli Ctrl vs Alveoli NACE2i
				Sac3d1	0.24608	0.0451057	1.34577	0.999882	Alveoli Ctrl vs Alveoli NACE2i
				Sclt1	0.217527	0.0147943	1.82991	0.999882	Alveoli Ctrl vs Alveoli NACE2i
				Sec23a	0.180021	0.03706	1.43109	0.999882	Alveoli Ctrl vs Alveoli NACE2i
				Sec31a	-0.197302	0.0498572	1.30227	0.999882	Alveoli Ctrl vs Alveoli NACE2i
				Sec63	0.213425	0.00857895	2.06657	0.999882	Alveoli Ctrl vs Alveoli NACE2i
				Septin3	0.210217	0.0147377	1.83157	0.999882	Alveoli Ctrl vs Alveoli NACE2i
				Sestd1	0.17229	0.0100939	1.99594	0.999882	Alveoli Ctrl vs Alveoli NACE2i
				Shroom3	0.217361	0.0159384	1.79756	0.999882	Alveoli Ctrl vs Alveoli NACE2i
				Slc23a2	0.199231	0.0292565	1.53378	0.999882	Alveoli Ctrl vs Alveoli NACE2i
				Slc25a35	0.23175	0.0367043	1.43528	0.999882	Alveoli Ctrl vs Alveoli NACE2i
				Smim1	-0.256253	0.0497925	1.30284	0.999882	Alveoli Ctrl vs Alveoli NACE2i
				Sox30	-0.180013	0.037782	1.42272	0.999882	Alveoli Ctrl vs Alveoli NACE2i
				Speer2	0.249513	0.00352074	2.45337	0.999882	Alveoli Ctrl vs Alveoli NACE2i
				Spry2	0.382399	0.0423569	1.37308	0.999882	Alveoli Ctrl vs Alveoli NACE2i
				Sstr1	-0.187044	0.0324541	1.48873	0.999882	Alveoli Ctrl vs Alveoli NACE2i
				Stat5b	0.173703	0.0366116	1.43638	0.999882	Alveoli Ctrl vs Alveoli NACE2i
				Syncrip	-0.200647	0.0210564	1.67662	0.999882	Alveoli Ctrl vs Alveoli NACE2i
				Tas2r138	0.2049	0.0300674	1.5219	0.999882	Alveoli Ctrl vs Alveoli NACE2i
				Tbc1d23	-0.233574	0.0213939	1.66971	0.999882	Alveoli Ctrl vs Alveoli NACE2i
				Tchh	-0.342131	0.0215748	1.66605	0.999882	Alveoli Ctrl vs Alveoli NACE2i
				Tlcd5	0.229562	0.032678	1.48574	0.999882	Alveoli Ctrl vs Alveoli NACE2i
				Tmem14a	0.207346	0.00243922	2.61275	0.999882	Alveoli Ctrl vs Alveoli NACE2i
				Tpm1	0.290687	0.012175	1.91453	0.999882	Alveoli Ctrl vs Alveoli NACE2i
				Traf7	0.203362	0.046924	1.3286	0.999882	Alveoli Ctrl vs Alveoli NACE2i
				Trim29	-0.410738	0.0424178	1.37245	0.999882	Alveoli Ctrl vs Alveoli NACE2i
				Txnip	-0.154546	0.0186425	1.7295	0.999882	Alveoli Ctrl vs Alveoli NACE2i
				Ube2l3	0.173598	0.0460314	1.33695	0.999882	Alveoli Ctrl vs Alveoli NACE2i
				Vapb	0.123856	0.0380241	1.41994	0.999882	Alveoli Ctrl vs Alveoli NACE2i
				Zbtb16	-1.21244	0.0104523	1.98079	0.999882	Alveoli Ctrl vs Alveoli NACE2i
				Zfand5	0.16978	0.0372578	1.42878	0.999882	Alveoli Ctrl vs Alveoli NACE2i
				Zfp322a	0.166997	0.0199825	1.69935	0.999882	Alveoli Ctrl vs Alveoli NACE2i
				Zswim6	0.174622	0.0109433	1.96085	0.999882	Alveoli Ctrl vs Alveoli NACE2i

[truncated: 7 more sheets: Supplementary Figure 4, Supplementary Figure 5, Supplementary Figure 6, Supplementary Figure 7, Supplementary Figure 8, Supplementary Figure 9, Supplementary Table 1]
